# Supplementary material for: A digital assessment system for evaluating kinetic tremor in essential tremor and Parkinson’s disease
Source: BMC Neurol. 2018 Mar 9;18:25. doi: 10.1186/s12883-018-1027-2 (PMC5845296; doi:10.1186/s12883-018-1027-2)
Supplement: Supplementary file 1 — Datasets. (XLSX 286 kb) [file 12883_2018_1027_MOESM1_ESM.xlsx]

## Sheet: 1)Testing Group
ID	Side	Test	Type	File name	VRS			Averaged VRS of 3 raters		Parameters of tremor severity						dVRS (aboslute difference between raters and averaged VRS)		Test	mean ± SD of dVRS
					Rater1	Rater2	Rater3			mean of dr/dθ		mean of dr/dt		AUC
ET01	L	S1	ET	140502_103616	4	5	5	4.66667		6.15974		22.9875		57.1309		0.444444		T1	0.65 ± 0.4
ET01	L	S1	ET	140502_103701	3	5	4	4		4.60798		20.084		45.7222		0.666667		T2	0.83 ± 0.43
ET01	L	S1	ET	140502_103711	4	5	5	4.66667		3.97398		18.9058		53.9175		0.444444		T3	0.73 ± 0.36
ET01	R	S1	ET	140502_103525	2	3	1	2		2.65494		8.94648		26.9549		0.666667
ET01	R	S1	ET	140502_103544	1	3	1	1.66667		2.21895		8.07981		14.978		0.888889
ET01	R	S1	ET	140502_103600	3	3	1	2.33333		2.3516		8.98156		19.8959		0.888889
ET02	L	S1	ET	140520_115929	2	3	0	1.66667		2.91566		3.8063		6.06332		1.11111
ET02	L	S1	ET	140520_115959	1	4	2	2.33333		2.66023		3.17893		6.75665		1.11111
ET02	L	S1	ET	140520_120028	2	4	1	2.33333		3.17986		3.08742		9.11965		1.11111
ET02	R	S1	ET	140520_115657	1	2	2	1.66667		2.22314		2.38282		6.67796		0.444444
ET02	R	S1	ET	140520_115748	1	3	0	1.33333		2.12383		2.45385		5.81188		1.11111
ET02	R	S1	ET	140520_115834	1	2	0	1		2.02828		2.07302		3.99154		0.666667
ET03	L	S1	ET	140529_101358	6	7	8	7		15.5726		23.3455		113.438		0.666667
ET03	L	S1	ET	140529_101424	7	7	8	7.33333		15.0919		19.6142		152.435		0.444444
ET03	L	S1	ET	140529_101446	7	8	8	7.66667		18.0927		22.929		111.799		0.444444
ET03	R	S1	ET	140529_101240	5	7	7	6.33333		12.7124		17.522		66.1821		0.888889
ET03	R	S1	ET	140529_101304	7	7	7	7		13.2777		17.8197		75.6751		0
ET03	R	S1	ET	140529_101329	7	7	8	7.33333		12.0814		15.8067		111.131		0.444444
ET04	L	S1	ET	140711_101434	6	6	6	6		13.0472		10.6869		97.0027		0
ET04	L	S1	ET	140711_101527	5	6	6	5.66667		9.60752		9.8065		101.519		0.444444
ET04	L	S1	ET	140711_101609	7	7	7	7		17.256		16.8038		193.572		0
ET04	R	S1	ET	140711_101042	7	7	8	7.33333		14.8887		13.1151		162.954		0.444444
ET04	R	S1	ET	140711_101151	6	7	7	6.66667		11.0262		7.37729		70.0456		0.444444
ET04	R	S1	ET	140711_101329	5	4	5	4.66667		6.04155		5.39107		32.2161		0.444444
ET05	L	S1	ET	140801_102206	9	9	9	9		19.5794		47.9504		642.727		0
ET05	L	S1	ET	140801_102307	9	9	9	9		19.9522		49.119		594.284		0
ET05	L	S1	ET	140801_102427	9	9	9	9		20.1764		54.0123		560.589		0
ET05	R	S1	ET	140801_101903	9	9	9	9		16.5681		23.8851		190.429		0
ET05	R	S1	ET	140801_101947	8	8	9	8.33333		21.8368		29.2226		264.241		0.444444
ET05	R	S1	ET	140801_102052	9	8	9	8.66667		21.501		29.8227		286.586		0.444444
ET06	L	S1	ET	140815_112212	8	9	9	8.66667		17.2822		62.9341		254.005		0.444444
ET06	L	S1	ET	140815_112230	8	8	9	8.33333		14.4202		43.0064		209.917		0.444444
ET06	L	S1	ET	140815_112245	7	8	7	7.33333		14.2109		38.3673		202.912		0.444444
ET06	R	S1	ET	140815_112030	7	7	8	7.33333		10.9209		16.8861		96.1923		0.444444
ET06	R	S1	ET	140815_112055	5	7	6	6		11.0797		17.6465		94.3369		0.666667
ET06	R	S1	ET	140815_112120	7	6	6	6.33333		5.89401		12.8203		64.3096		0.444444
ET07	L	S1	ET	141024_115930	5	5	6	5.33333		5.35945		5.54894		30.1335		0.444444
ET07	L	S1	ET	141024_120011	4	5	3	4		4.31416		5.21161		20.4508		0.666667
ET07	L	S1	ET	141024_120117	5	5	2	4		5.21037		4.77299		22.0734		1.33333
ET07	R	S1	ET	141024_115647	4	4	4	4		5.06962		2.82463		25.5739		0
ET07	R	S1	ET	141024_115808	5	5	4	4.66667		7.14601		6.48756		53.2271		0.444444
ET07	R	S1	ET	141024_115849	4	4	4	4		4.84077		4.60859		33.1874		0
ET08	L	S1	ET	141205_094753	4	5	4	4.33333		5.10212		3.52197		16.2156		0.444444
ET08	L	S1	ET	141205_094857	3	4	2	3		4.09262		3.0837		8.9435		0.666667
ET08	L	S1	ET	141205_094942	3	5	4	4		4.22463		3.2586		9.12117		0.666667
ET08	R	S1	ET	141205_094239	8	8	8	8		26.7323		35.3096		393.92		0
ET08	R	S1	ET	141205_094559	8	8	8	8		26.3418		22.42		232.399		0
ET08	R	S1	ET	141205_094648	8	8	8	8		26.1266		26.335		258.267		0
ET09	L	S1	ET	150115_105924	7	7	7	7		11.8867		18.478		91.8819		0
ET09	L	S1	ET	150115_105954	6	7	7	6.66667		11.816		18.675		122.462		0.444444
ET09	L	S1	ET	150115_110018	7	7	7	7		9.45968		17.342		90.2956		0
ET09	R	S1	ET	150115_105649	8	9	9	8.66667		12.3227		31.6829		303.565		0.444444
ET09	R	S1	ET	150115_105724	8	8	8	8		15.9141		26.269		199.383		0
ET09	R	S1	ET	150115_105804	8	8	8	8		13.2068		22.3895		147.372		0
ET10	L	S1	ET	150520_105537	7	9	8	8		17.1355		43.652		238.014		0.666667
ET10	L	S1	ET	150520_105557	8	8	8	8		15.4889		31.6786		153.35		0
ET10	L	S1	ET	150520_105621	5	8	8	7		15.446		29.1697		207.382		1.33333
ET10	R	S1	ET	150520_105350	5	7	6	6		11.4169		14.4554		77.6296		0.666667
ET10	R	S1	ET	150520_105417	5	6	6	5.66667		11.447		13.9912		88.3375		0.444444
ET10	R	S1	ET	150520_105442	5	6	6	5.66667		11.9265		16.6922		102.397		0.444444
ET11	L	S1	ET	150701_104512	2	3	1	2		2.54738		7.28818		13.2664		0.666667
ET11	L	S1	ET	150701_104534	2	3	1	2		3.01104		3.01214		5.16645		0.666667
ET11	L	S1	ET	150701_104624	3	4	3	3.33333		3.08911		2.74815		6.73674		0.444444
ET11	R	S1	ET	150701_104353	4	5	7	5.33333		4.11436		10.6168		39.3958		1.11111
ET11	R	S1	ET	150701_104417	4	5	3	4		3.74763		11.4941		28.0823		0.666667
ET11	R	S1	ET	150701_104447	3	4	4	3.66667		3.0444		12.7121		22.3616		0.444444
ET12	L	S1	ET	151223_095721	5	5	5	5		9.16356		5.23025		66.4112		0
ET12	L	S1	ET	151223_095815	5	5	4	4.66667		6.10082		4.5874		36.7201		0.444444
ET12	L	S1	ET	151223_095855	4	4	7	5		5.72398		4.53765		25.3214		1.33333
ET12	R	S1	ET	151223_095348	4	4	5	4.33333		8.53218		2.57631		27.8295		0.444444
ET12	R	S1	ET	151223_095527	4	5	5	4.66667		5.97717		4.16578		31.7921		0.444444
ET12	R	S1	ET	151223_095627	4	5	5	4.66667		5.69383		4.6113		36.3992		0.444444
PD01	R	S1	PD	140409_104547	3	3	3	3		4.19884		10.1379		13.5896		0
PD01	R	S1	PD	140409_104612	3	5	1	3		2.80835		6.85513		11.8812		1.33333
PD01	R	S1	PD	140409_104705	4	3	1	2.66667		2.7515		10.5662		14.0154		1.11111
PD01	L	S1	PD	140409_105024	5	3	1	3		3.52301		10.6566		10.0582		1.33333
PD01	L	S1	PD	140409_105049	4	3	2	3		2.98233		9.10396		10.5797		0.666667
PD01	L	S1	PD	140409_105107	4	3	0	2.33333		3.94729		13.7069		7.94152		1.55556
PD02	R	S1	PD	140423_113939	3	4	2	3		4.05944		1.6413		3.7947		0.666667
PD02	R	S1	PD	140423_114038	3	4	1	2.66667		2.62934		1.48686		2.14087		1.11111
PD02	R	S1	PD	140423_114150	3	3	1	2.33333		2.65794		1.67548		2.64477		0.888889
PD02	L	S1	PD	140423_114251	3	4	1	2.66667		3.05563		2.15186		4.13429		1.11111
PD02	L	S1	PD	140423_114342	3	3	1	2.33333		2.83918		1.97558		3.26366		0.888889
PD02	L	S1	PD	140423_114433	3	3	2	2.66667		3.51836		2.25297		4.4007		0.444444
PD03	R	S1	PD	140708_102408	4	3	2	3		5.1622		1.84282		6.59902		0.666667
PD03	R	S1	PD	140708_102608	4	5	3	4		5.29017		1.96483		6.75485		0.666667
PD03	R	S1	PD	140708_102715	4	4	2	3.33333		4.37932		3.16589		7.56428		0.888889
PD03	L	S1	PD	140708_102806	3	3	1	2.33333		2.57047		2.31805		3.72544		0.888889
PD03	L	S1	PD	140708_102854	3	2	2	2.33333		3.05235		2.67851		3.84788		0.444444
PD03	L	S1	PD	140708_102943	3	2	2	2.33333		3.28335		2.76045		4.3606		0.444444
PD04	R	S1	PD	140730_104025	3	4	2	3		3.39657		2.17919		7.25092		0.666667
PD04	R	S1	PD	140730_104123	3	4	2	3		3.03776		1.67102		5.87158		0.666667
PD04	R	S1	PD	140730_104215	2	3	2	2.33333		2.82689		1.6014		4.81491		0.444444
PD05	R	S1	PD	141219_104734	2	4	0	2		2.32315		1.86364		2.67291		1.33333
PD05	R	S1	PD	141219_104830	4	3	2	3		3.13785		2.29473		4.85432		0.666667
PD05	R	S1	PD	141219_104916	3	3	2	2.66667		2.39929		1.81829		2.3684		0.444444
PD05	L	S1	PD	141219_105109	3	2	2	2.33333		2.76628		3.057		4.29925		0.444444
PD05	L	S1	PD	141219_105154	5	3	1	3		3.94213		3.5598		9.27542		1.33333
PD05	L	S1	PD	141219_105245	3	4	1	2.66667		2.84432		2.45851		3.17724		1.11111
PD06	R	S1	PD	141226_103738	3	2	1	2		2.35133		2.56066		3.19439		0.666667
PD06	R	S1	PD	141226_103811	3	3	0	2		2.5771		2.66398		4.57456		1.33333
PD06	R	S1	PD	141226_103850	2	2	1	1.66667		2.5491		2.22181		2.40333		0.444444
PD06	L	S1	PD	141226_103935	4	3	1	2.66667		3.07197		2.92539		5.27917		1.11111
PD06	L	S1	PD	141226_104028	3	5	2	3.33333		2.9682		2.69339		3.70606		1.11111
PD06	L	S1	PD	141226_104108	3	3	0	2		2.68912		2.0351		2.71318		1.33333
PD07	R	S1	PD	150122_102147	2	3	2	2.33333		3.27897		1.64836		9.11015		0.444444
PD07	R	S1	PD	150122_102307	2	3	1	2		3.15028		1.55798		6.84156		0.666667
PD07	R	S1	PD	150122_102410	2	4	1	2.33333		2.81581		1.41908		7.16247		1.11111
PD07	L	S1	PD	150122_102510	4	2	2	2.66667		4.17641		1.66399		9.45361		0.888889
PD07	L	S1	PD	150122_102617	4	3	3	3.33333		3.92686		1.79376		7.19308		0.444444
PD07	L	S1	PD	150122_102725	3	4	1	2.66667		3.04403		1.59504		4.83337		1.11111
PD08	R	S1	PD	150304_094601	3	3	1	2.33333		3.2713		1.83899		6.29326		0.888889
PD08	R	S1	PD	150304_094708	3	2	2	2.33333		3.60749		2.45987		6.6949		0.444444
PD08	R	S1	PD	150304_094803	3	2	1	2		3.48524		2.33414		7.12312		0.666667
PD08	L	S1	PD	150304_094858	4	4	2	3.33333		3.57025		2.69809		8.36648		0.888889
PD08	L	S1	PD	150304_095008	4	3	2	3		3.79296		2.93865		8.92886		0.666667
PD08	L	S1	PD	150304_095110	4	1	2	2.33333		3.42743		2.78674		9.85487		1.11111
PD09	R	S1	PD	150910_143203	3	2	1	2		2.60946		3.62687		10.9138		0.666667
PD09	R	S1	PD	150910_143227	3	3	2	2.66667		2.67962		4.15938		8.04298		0.444444
PD09	R	S1	PD	150910_143252	4	4	2	3.33333		2.77202		3.73918		7.76302		0.888889
PD09	L	S1	PD	150910_143633	7	6	5	6		7.45505		7.05164		42.193		0.666667
PD09	L	S1	PD	150910_143715	5	3	4	4		5.41922		4.55529		18.8987		0.666667
PD09	L	S1	PD	150910_143749	6	5	3	4.66667		5.38577		5.19607		21.5356		1.11111
PD10	R	S1	PD	151007_103046	3	3	2	2.66667		2.79901		4.12128		5.72342		0.444444
PD10	R	S1	PD	151007_103124	3	3	1	2.33333		2.92516		4.27311		4.19064		0.888889
PD10	R	S1	PD	151007_103150	3	3	2	2.66667		2.90358		3.83591		4.29958		0.444444
PD10	L	S1	PD	151007_103222	6	5	3	4.66667		4.99118		6.97621		15.2379		1.11111
PD10	L	S1	PD	151007_103249	4	3	3	3.33333		4.21824		5.28122		13.0654		0.444444
PD10	L	S1	PD	151007_103325	5	3	3	3.66667		3.60837		4.52689		8.35917		0.888889
PD11	R	S1	PD	151007_141447	7	6	4	5.66667		12.9843		7.70382		71.1038		1.11111
PD11	R	S1	PD	151007_141531	5	5	3	4.33333		8.82805		5.47557		25.5712		0.888889
PD11	R	S1	PD	151007_141614	5	4	3	4		5.16411		5.13041		8.71192		0.666667
PD11	L	S1	PD	151007_141715	7	7	4	6		9.59095		7.71927		42.0571		1.33333
PD11	L	S1	PD	151007_142034	7	6	5	6		10.0723		11.1205		75.7644		0.666667
PD11	L	S1	PD	151007_142103	7	3	6	5.33333		10.4655		10.2761		80.3227		1.55556
PD12	R	S1	PD	160824_100045	2	3	1	2		2.96507		2.57126		8.85578		0.666667
PD12	R	S1	PD	160824_100127	2	6	1	3		2.40736		2.73301		7.94782		2
PD12	R	S1	PD	160824_100241	3	3	1	2.33333		2.39824		3.02309		9.6615		0.888889
PD12	L	S1	PD	160824_100348	3	4	3	3.33333		3.55216		4.39539		19.0529		0.444444
PD12	L	S1	PD	160824_100417	4	5	2	3.66667		3.28083		4.41949		16.871		1.11111
PD12	L	S1	PD	160824_100451	3	3	2	2.66667		5.83665		12.7524		25.0537		0.444444
																0.654058
ET01	L	S2	ET	140502_103825	3	4	3	3.33333		6.97605		47.9406		42.0798		0.444444
ET01	L	S2	ET	140502_103834	3	5	6	4.66667		7.9642		55.0131		87.9657		1.11111
ET01	L	S2	ET	140502_103854	3	3	1	2.33333		4.23714		35.8071		91.6852		0.888889
ET01	R	S2	ET	140502_103742	2	3	4	3		2.77691		15.0628		38.9973		0.666667
ET01	R	S2	ET	140502_103803	1	2	1	1.33333		2.95912		21.6095		28.2786		0.444444
ET01	R	S2	ET	140502_103812	1	3	1	1.66667		4.03393		35.4666		30.4189		0.888889
ET02	L	S2	ET	140520_120359	2	3	1	2		4.46507		10.0135		14.4027		0.666667
ET02	L	S2	ET	140520_120423	3	3	2	2.66667		3.77915		8.48294		13.2997		0.444444
ET02	L	S2	ET	140520_120444	2	3	1	2		3.7904		9.21586		17.7022		0.666667
ET02	R	S2	ET	140520_120145	1	2	2	1.66667		7.52915		13.0342		17.0803		0.444444
ET02	R	S2	ET	140520_120253	3	2	2	2.33333		6.52977		14.8701		26.3818		0.444444
ET02	R	S2	ET	140520_120312	1	2	1	1.33333		4.1477		10.1431		9.84768		0.444444
ET03	L	S2	ET	140529_101629	5	6	6	5.66667		12.6585		34.5733		109.02		0.444444
ET03	L	S2	ET	140529_101647	5	6	6	5.66667		11.8714		32.0898		119.286		0.444444
ET03	L	S2	ET	140529_101705	4	6	6	5.33333		11.3926		29.9832		101.159		0.888889
ET03	R	S2	ET	140529_101524	4	5	6	5		9.72134		27.9158		77.7779		0.666667
ET03	R	S2	ET	140529_101555	3	5	5	4.33333		8.95838		28.8123		34.7197		0.888889
ET03	R	S2	ET	140529_101609	3	5	6	4.66667		9.22621		27.4797		55.9682		1.11111
ET04	L	S2	ET	140711_101911	4	5	6	5		5.31706		18.1748		49.463		0.666667
ET04	L	S2	ET	140711_101930	4	5	5	4.66667		5.44205		17.7309		75.703		0.444444
ET04	L	S2	ET	140711_101954	4	4	6	4.66667		5.50974		20.0373		39.8876		0.888889
ET04	R	S2	ET	140711_101709	5	5	6	5.33333		4.96679		19.3219		67.7514		0.444444
ET04	R	S2	ET	140711_101753	3	4	2	3		4.6124		18.0157		45.8011		0.666667
ET04	R	S2	ET	140711_101818	2	4	1	2.33333		4.5594		19.2555		25.1354		1.11111
ET05	L	S2	ET	140801_102755	9	9	2	6.66667		21.2486		68.631		541.128		3.11111
ET05	L	S2	ET	140801_102829	9	9	9	9		21.6008		66.5467		622.39		0
ET05	L	S2	ET	140801_102911	9	9	9	9		22.0564		82.4959		599.975		0
ET05	R	S2	ET	140801_102617	7	9	8	8		21.2073		31.2591		164.219		0.666667
ET05	R	S2	ET	140801_102644	7	9	9	8.33333		19.5465		41.906		301.596		0.888889
ET05	R	S2	ET	140801_102713	7	9	9	8.33333		19.7217		39.3792		232.261		0.888889
ET06	L	S2	ET	140815_112427	6	7	8	7		14.0145		49.0346		158.372		0.666667
ET06	L	S2	ET	140815_112458	5	7	6	6		12.2635		34.7091		164.728		0.666667
ET06	L	S2	ET	140815_112514	6	8	8	7.33333		14.7993		43.6993		172.865		0.888889
ET06	R	S2	ET	140815_112328	3	5	4	4		5.13782		20.8256		32.8233		0.666667
ET06	R	S2	ET	140815_112349	3	4	6	4.33333		6.22448		22.0434		42.784		1.11111
ET06	R	S2	ET	140815_112408	3	4	2	3		6.29866		22.7453		31.5786		0.666667
ET07	L	S2	ET	141024_120413	4	5	6	5		6.04325		7.03776		25.5172		0.666667
ET07	L	S2	ET	141024_120451	4	4	4	4		4.54575		5.51694		13.7503		0
ET07	L	S2	ET	141024_120525	4	4	2	3.33333		4.7734		5.00805		18.858		0.888889
ET07	R	S2	ET	141024_120155	5	4	4	4.33333		7.48045		6.14331		36.9451		0.444444
ET07	R	S2	ET	141024_120248	4	4	4	4		6.10194		6.53749		23.8451		0
ET07	R	S2	ET	141024_120323	4	4	3	3.66667		5.45848		5.95784		26.6275		0.444444
ET08	L	S2	ET	141205_095151	4	5	2	3.66667		7.72363		14.7215		29.0956		1.11111
ET08	L	S2	ET	141205_095214	3	4	2	3		8.99551		17.6874		20.4874		0.666667
ET08	L	S2	ET	141205_095235	3	5	7	5		9.16808		22.3574		26.9549		1.33333
ET08	R	S2	ET	141205_095033	5	6	6	5.66667		22.5557		30.0888		135.263		0.444444
ET08	R	S2	ET	141205_095105	4	6	6	5.33333		17.1062		25.8942		103.619		0.888889
ET08	R	S2	ET	141205_095128	4	5	6	5		13.02		22.4621		70.7444		0.666667
ET09	L	S2	ET	150115_110345	5	6	6	5.66667		10.571		27.556		109.702		0.444444
ET09	L	S2	ET	150115_110403	4	6	5	5		10.4927		26.6706		94.0921		0.666667
ET09	L	S2	ET	150115_110423	5	6	1	4		10.2166		25.5531		106.373		2
ET09	R	S2	ET	150115_110153	7	8	8	7.66667		9.84771		28.9219		119.569		0.444444
ET09	R	S2	ET	150115_110223	7	7	8	7.33333		11.8841		33.3181		184.475		0.444444
ET09	R	S2	ET	150115_110255	5	6	6	5.66667		11.4375		20.6765		91.3327		0.444444
ET10	L	S2	ET	150520_105757	6	8	8	7.33333		19.3398		64.2797		322.154		0.888889
ET10	L	S2	ET	150520_105815	5	8	7	6.66667		23.1654		82.3426		269.946		1.11111
ET10	L	S2	ET	150520_105831	6	8	7	7		21.1506		64.4068		279.462		0.666667
ET10	R	S2	ET	150520_105656	4	5	4	4.33333		7.12851		22.323		66.0867		0.444444
ET10	R	S2	ET	150520_105720	4	5	5	4.66667		7.34551		21.9959		54.8098		0.444444
ET10	R	S2	ET	150520_105735	5	5	6	5.33333		7.49549		27.3272		49.5452		0.444444
ET11	L	S2	ET	150701_104824	2	3	7	4		3.35035		13.9449		10.5802		2
ET11	L	S2	ET	150701_104841	1	2	0	1		3.32936		12.5707		8.84276		0.666667
ET11	L	S2	ET	150701_104857	1	3	1	1.66667		2.77365		10.2998		5.36842		0.888889
ET11	R	S2	ET	150701_104707	4	5	9	6		4.87316		16.0936		41.5093		2
ET11	R	S2	ET	150701_104740	3	4	3	3.33333		5.49799		20.6925		19.542		0.444444
ET11	R	S2	ET	150701_104802	3	4	4	3.66667		3.73041		11.6345		27.1033		0.444444
ET12	L	S2	ET	151223_100143	5	5	6	5.33333		6.27228		10.2567		42.3587		0.444444
ET12	L	S2	ET	151223_100216	4	5	5	4.66667		6.08418		8.47403		42.2054		0.444444
ET12	L	S2	ET	151223_100252	5	5	1	3.66667		4.2081		6.32155		26.4081		1.77778
ET12	R	S2	ET	151223_095941	5	4	5	4.66667		4.52514		4.8248		23.7324		0.444444
ET12	R	S2	ET	151223_100026	5	4	4	4.33333		4.97327		4.75837		23.185		0.444444
ET12	R	S2	ET	151223_100108	5	4	7	5.33333		4.42449		5.19638		22.2415		1.11111
PD01	R	S2	PD	140409_105240	3	2	0	1.66667		6.21714		39.5636		18.5407		1.11111
PD01	R	S2	PD	140409_105254	3	2	0	1.66667		5.81321		33.2987		15.3641		1.11111
PD01	R	S2	PD	140409_105417	3	3	0	2		4.45555		25.0693		20.6152		1.33333
PD01	L	S2	PD	140409_105558	4	3	0	2.33333		6.72805		32.367		31.7036		1.55556
PD01	L	S2	PD	140409_105636	4	2	0	2		8.8211		46.0136		20.8078		1.33333
PD02	R	S2	PD	140423_114700	2	1	1	1.33333		5.0314		11.3777		5.57747		0.444444
PD02	R	S2	PD	140423_114722	3	4	0	2.33333		3.49178		7.24919		5.53156		1.55556
PD02	R	S2	PD	140423_114743	2	2	0	1.33333		3.15904		6.7115		4.38924		0.888889
PD02	L	S2	PD	140423_114813	3	3	1	2.33333		6.75993		12.616		13.8069		0.888889
PD02	L	S2	PD	140423_114838	3	3	1	2.33333		6.53286		10.652		9.37494		0.888889
PD02	L	S2	PD	140423_114917	3	3	1	2.33333		3.94385		7.49192		7.29574		0.888889
PD03	R	S2	PD	140708_103044	4	7	3	4.66667		6.00534		3.52195		9.23227		1.55556
PD03	R	S2	PD	140708_103159	4	5	3	4		6.42077		4.74343		9.0971		0.666667
PD03	R	S2	PD	140708_103255	4	3	2	3		5.64485		5.4715		7.4164		0.666667
PD03	L	S2	PD	140708_103340	4	6	2	4		5.0351		4.9361		6.03074		1.33333
PD03	L	S2	PD	140708_103418	3	3	2	2.66667		4.14182		4.82627		7.27512		0.444444
PD03	L	S2	PD	140708_103453	4	3	2	3		4.52241		6.06835		7.94153		0.666667
PD04	R	S2	PD	140730_104619	3	3	0	2		3.49826		7.59499		6.30728		1.33333
PD04	R	S2	PD	140730_104655	3	2	0	1.66667		4.21679		8.66735		4.96959		1.11111
PD04	R	S2	PD	140730_104723	2	2	0	1.33333		3.97095		8.22968		3.61287		0.888889
PD05	R	S2	PD	141219_105347	3	3	0	2		2.23348		5.81434		2.91764		1.33333
PD05	R	S2	PD	141219_105444	3	2	0	1.66667		3.84449		13.6337		6.22811		1.11111
PD05	R	S2	PD	141219_105512	3	2	0	1.66667		3.10798		9.41965		7.30708		1.11111
PD05	L	S2	PD	141219_105556	3	2	0	1.66667		3.8968		13.7974		14.3025		1.11111
PD05	L	S2	PD	141219_105631	2	3	0	1.66667		5.24546		16.4163		10.5817		1.11111
PD05	L	S2	PD	141219_105654	2	1	0	1		3.87255		16.1243		9.28218		0.666667
PD06	R	S2	PD	141226_104155	2	1	0	1		7.66251		10.5939		4.24398		0.666667
PD06	R	S2	PD	141226_104228	3	2	0	1.66667		7.14158		11.3189		5.74413		1.11111
PD06	R	S2	PD	141226_104252	2	2	0	1.33333		6.45921		9.93363		5.9981		0.888889
PD06	L	S2	PD	141226_104317	2	2	0	1.33333		5.16872		12.5847		6.10166		0.888889
PD06	L	S2	PD	141226_104334	3	2	0	1.66667		4.68968		9.42408		5.14361		1.11111
PD06	L	S2	PD	141226_104354	3	3	0	2		6.22906		11.3032		5.09796		1.33333
PD07	R	S2	PD	150122_102824	4	5	2	3.66667		3.55252		9.1222		13.804		1.11111
PD07	R	S2	PD	150122_102905	4	3	2	3		2.31718		7.38025		14.6918		0.666667
PD07	R	S2	PD	150122_102925	4	3	1	2.66667		3.56613		11.8878		13.8194		1.11111
PD07	L	S2	PD	150122_102949	3	3	1	2.33333		4.52742		12.2266		12.3745		0.888889
PD07	L	S2	PD	150122_103007	3	3	0	2		3.42412		12.7151		14.0836		1.33333
PD07	L	S2	PD	150122_103023	3	3	1	2.33333		3.98599		12.601		24.2335		0.888889
PD08	R	S2	PD	150304_095201	4	3	2	3		5.77927		7.07948		8.75141		0.666667
PD08	R	S2	PD	150304_095303	3	3	0	2		4.49126		7.36468		5.76793		1.33333
PD08	R	S2	PD	150304_095356	3	3	1	2.33333		5.20013		7.6863		8.33102		0.888889
PD08	L	S2	PD	150304_095630	4	3	1	2.66667		2.84696		4.07662		4.41114		1.11111
PD08	L	S2	PD	150304_095659	3	2	1	2		4.62885		9.16424		12.106		0.666667
PD08	L	S2	PD	150304_095726	3	3	3	3		2.77099		5.75307		8.08162		0
PD09	R	S2	PD	150910_143935	3	2	1	2		3.66011		6.53052		7.06758		0.666667
PD09	R	S2	PD	150910_144005	2	3	1	2		5.09221		7.44689		6.93591		0.666667
PD09	R	S2	PD	150910_144032	3	3	1	2.33333		5.00148		8.47135		5.89732		0.888889
PD09	L	S2	PD	150910_144104	4	3	3	3.33333		4.92611		10.2105		20.1611		0.444444
PD09	L	S2	PD	150910_144128	4	5	3	4		4.53371		10.1472		24.7401		0.666667
PD09	L	S2	PD	150910_144152	4	5	3	4		5.8921		9.50731		23.6782		0.666667
PD10	R	S2	PD	151007_103408	2	2	0	1.33333		4.62402		14.6427		7.34246		0.888889
PD10	R	S2	PD	151007_103430	2	3	0	1.66667		4.62659		17.9793		8.77284		1.11111
PD10	R	S2	PD	151007_103452	2	3	0	1.66667		7.14199		30.204		12.3485		1.11111
PD10	L	S2	PD	151007_103510	4	3	2	3		6.5133		20.6476		17.7106		0.666667
PD10	L	S2	PD	151007_103528	4	3	1	2.66667		5.06517		13.8859		17.9638		1.11111
PD10	L	S2	PD	151007_103553	3	3	1	2.33333		5.46434		16.7405		14.698		0.888889
PD11	R	S2	PD	151007_142138	4	5	4	4.33333		10.6708		14.5698		33.7578		0.444444
PD11	R	S2	PD	151007_142209	4	6	6	5.33333		8.50448		12.2847		29.4694		0.888889
PD11	R	S2	PD	151007_142232	5	3	4	4		7.81246		14.8476		25.6227		0.666667
PD11	L	S2	PD	151007_142255	5	6	3	4.66667		6.83142		22.9789		40.6054		1.11111
PD11	L	S2	PD	151007_142311	5	4	3	4		7.81267		26.8445		35.3992		0.666667
PD11	L	S2	PD	151007_142327	5	6	4	5		10.3712		18.6162		55.8691		0.666667
PD12	L	S2	PD	160824_100523	3	3	2	2.66667		5.26537		12.9526		30.4725		0.444444
PD12	L	S2	PD	160824_100549	3	4	1	2.66667		7.3316		14.1289		34.8439		1.11111
PD12	L	S2	PD	160824_100625	4	6	3	4.33333		4.00864		9.86479		31.2374		1.11111
PD12	L	S2	PD	160824_100649	4	3	3	3.33333		5.29882		13.5937		35.1887		0.444444
PD12	R	S2	PD	160824_100732	1	3	0	1.33333		5.3276		13.8532		9.48224		1.11111
PD12	R	S2	PD	160824_100805	2	2	0	1.33333		6.37419		15.0807		11.9791		0.888889
PD12	R	S2	PD	160824_101105	2	2	0	1.33333		2.89334		6.79897		6.43023		0.888889
																0.833727
ET01	L	S3	ET	140502_104241	4	5	6	5		7.29712		9.85449		28.9119		0.666667
ET01	L	S3	ET	140502_104303	4	6	6	5.33333		5.95519		8.30323		36.3416		0.888889
ET01	L	S3	ET	140502_104325	4	5	5	4.66667		4.73412		7.14967		24.3507		0.444444
ET01	R	S3	ET	140502_104120	5	4	5	4.66667		6.28366		8.30267		32.1367		0.444444
ET01	R	S3	ET	140502_104150	4	5	3	4		4.55133		6.84575		35.0001		0.666667
ET01	R	S3	ET	140502_104213	4	5	6	5		6.08792		7.28865		42.0307		0.666667
ET02	L	S3	ET	140520_120651	4	6	3	4.33333		5.91097		9.60756		16.3113		1.11111
ET02	L	S3	ET	140520_120716	4	5	6	5		6.25115		8.20012		18.7217		0.666667
ET02	L	S3	ET	140520_120739	4	5	6	5		5.27559		8.07954		20.175		0.666667
ET02	R	S3	ET	140520_120527	5	6	5	5.33333		6.02492		9.81293		43.7595		0.444444
ET02	R	S3	ET	140520_120558	4	5	3	4		4.86564		8.27239		26.6067		0.666667
ET02	R	S3	ET	140520_120624	4	4	3	3.66667		5.0476		8.08819		36.1319		0.444444
ET03	L	S3	ET	140529_101915	7	7	7	7		19.3569		34.8856		204.206		0
ET03	L	S3	ET	140529_101936	7	8	9	8		17.1819		32.4633		168.401		0.666667
ET03	L	S3	ET	140529_101959	7	8	7	7.33333		18.3777		28.6977		134.203		0.444444
ET03	R	S3	ET	140529_101802	6	9	7	7.33333		16.4691		23.1367		97.1147		1.11111
ET03	R	S3	ET	140529_101825	7	8	8	7.66667		15.5577		27.1771		100.045		0.444444
ET03	R	S3	ET	140529_101850	7	9	8	8		16.0078		24.9058		100.446		0.666667
ET04	L	S3	ET	140711_102300	5	6	6	5.66667		10.916		13.1338		109.551		0.444444
ET04	L	S3	ET	140711_102326	5	7	6	6		14.2131		19.4976		149.356		0.666667
ET04	L	S3	ET	140711_102358	5	6	6	5.66667		10.0619		14.0191		76.393		0.444444
ET04	R	S3	ET	140711_102139	5	5	5	5		9.49626		12.3385		65.7742		0
ET04	R	S3	ET	140711_102203	5	6	6	5.66667		9.3195		12.6998		76.0355		0.444444
ET04	R	S3	ET	140711_102234	5	7	5	5.66667		8.82805		11.8506		80.201		0.888889
ET05	L	S3	ET	140801_103427	7	9	8	8		16.2148		42.7622		278.832		0.666667
ET05	L	S3	ET	140801_103453	7	8	8	7.66667		18.5669		39.0698		245.585		0.444444
ET05	L	S3	ET	140801_103522	7	8	8	7.66667		18.7652		36.4883		222.243		0.444444
ET05	R	S3	ET	140801_103255	7	8	9	8		17.2405		27.1591		121.114		0.666667
ET05	R	S3	ET	140801_103327	7	8	8	7.66667		16.5159		24.0192		107.147		0.444444
ET05	R	S3	ET	140801_103355	7	8	8	7.66667		16.2544		29.1135		106.282		0.444444
ET06	L	S3	ET	140815_112839	8	9	8	8.33333		17.3596		35.6318		214.317		0.444444
ET06	L	S3	ET	140815_112905	8	8	9	8.33333		22.1888		40.3973		261.324		0.444444
ET06	L	S3	ET	140815_112932	7	8	8	7.66667		20.7054		29.8616		193.479		0.444444
ET06	R	S3	ET	140815_112644	7	7	7	7		12.4967		15.1233		62.0159		0
ET06	R	S3	ET	140815_112720	6	7	7	6.66667		11.6576		14.4293		81.2646		0.444444
ET06	R	S3	ET	140815_112802	5	6	6	5.66667		10.2682		10.3909		37.1098		0.444444
ET07	L	S3	ET	141024_120800	5	6	6	5.66667		6.83952		10.0502		42.0898		0.444444
ET07	L	S3	ET	141024_120822	5	5	5	5		6.36856		8.92637		32.8766		0
ET07	L	S3	ET	141024_120907	5	5	5	5		5.04912		7.41911		32.4614		0
ET07	R	S3	ET	141024_120646	5	7	6	6		8.86592		11.1646		69.2538		0.666667
ET07	R	S3	ET	141024_120710	5	7	4	5.33333		7.35482		9.27972		37.8621		1.11111
ET07	R	S3	ET	141024_120735	5	7	6	6		8.34377		11.9578		55.2678		0.666667
ET08	L	S3	ET	141205_095541	6	7	6	6.33333		9.48178		11.062		36.0829		0.444444
ET08	L	S3	ET	141205_095625	6	6	7	6.33333		9.18451		12.2398		53.187		0.444444
ET08	L	S3	ET	141205_095651	5	6	6	5.66667		10.1501		12.8019		36.2289		0.444444
ET08	R	S3	ET	141205_095349	8	9	8	8.33333		20.6596		69.9817		471.134		0.444444
ET08	R	S3	ET	141205_095414	7	9	9	8.33333		20.1884		57.7794		323.009		0.888889
ET08	R	S3	ET	141205_095449	7	9	9	8.33333		20.4264		54.8248		307.941		0.888889
ET09	L	S3	ET	150115_110852	4	6	5	5		10.2058		13.4937		55.1004		0.666667
ET09	L	S3	ET	150115_111521	4	5	4	4.33333		6.67351		7.94087		29.1364		0.444444
ET09	L	S3	ET	150115_111546	5	5	6	5.33333		7.03611		9.44117		41.0425		0.444444
ET09	R	S3	ET	150115_110610	6	7	6	6.33333		17.6793		21.9371		122.539		0.444444
ET09	R	S3	ET	150115_110635	6	8	8	7.33333		13.0563		19.0565		91.4645		0.888889
ET09	R	S3	ET	150115_110706	5	6	6	5.66667		10.5415		14.3933		48.075		0.444444
ET10	L	S3	ET	150520_110021	7	9	8	8		20.4105		66.74		364.818		0.666667
ET10	L	S3	ET	150520_110105	8	9	8	8.33333		19.415		54.0339		326.192		0.444444
ET10	L	S3	ET	150520_110127	8	9	5	7.33333		19.7353		60.3951		351.802		1.55556
ET10	R	S3	ET	150520_105858	6	7	5	6		12.9382		16.2784		90.9363		0.666667
ET10	R	S3	ET	150520_105935	5	7	5	5.66667		10.8162		14.4094		89.0011		0.888889
ET10	R	S3	ET	150520_105957	5	7	6	6		10.5948		14.0195		72.6591		0.666667
ET11	L	S3	ET	150701_105050	3	4	3	3.33333		4.26066		6.26769		7.12163		0.444444
ET11	L	S3	ET	150701_105117	3	3	2	2.66667		3.88418		5.72832		5.80583		0.444444
ET11	L	S3	ET	150701_105145	3	3	2	2.66667		2.77254		4.7767		4.2617		0.444444
ET11	R	S3	ET	150701_104925	5	6	5	5.33333		6.25208		8.57853		54.8714		0.444444
ET11	R	S3	ET	150701_104959	4	6	3	4.33333		5.88906		8.05269		30.8422		1.11111
ET11	R	S3	ET	150701_105023	4	6	4	4.66667		6.0706		8.67986		42.0727		0.888889
ET12	L	S3	ET	151223_100522	6	5	7	6		8.80529		10.966		74.2359		0.666667
ET12	L	S3	ET	151223_100543	5	5	4	4.66667		7.20921		9.96994		50.2821		0.444444
ET12	L	S3	ET	151223_100607	4	5	5	4.66667		7.6132		8.13445		35.0399		0.444444
ET12	R	S3	ET	151223_100405	5	6	5	5.33333		9.94562		10.7516		61.5478		0.444444
ET12	R	S3	ET	151223_100429	4	6	9	6.33333		7.97758		10.5827		52.2186		1.77778
ET12	R	S3	ET	151223_100452	5	5	4	4.66667		7.59876		9.40961		52.2173		0.444444
PD01	R	S3	PD	140409_105713	5	4	4	4.33333		5.72328		9.95763		13.6406		0.444444
PD01	R	S3	PD	140409_105754	5	3	4	4		6.67506		8.55979		8.62485		0.666667
PD01	R	S3	PD	140409_105831	4	4	1	3		4.1387		6.91882		8.11175		1.33333
PD01	L	S3	PD	140409_105926	4	5	1	3.33333		4.08679		6.92388		7.31602		1.55556
PD01	L	S3	PD	140409_105951	4	5	2	3.66667		3.73963		6.15289		7.66952		1.11111
PD01	L	S3	PD	140409_110018	4	4	3	3.66667		4.67897		6.39011		10.623		0.444444
PD02	R	S3	PD	140423_115037	4	3	3	3.33333		5.7876		5.88545		4.45231		0.444444
PD02	R	S3	PD	140423_115112	3	3	1	2.33333		2.60044		3.8785		3.89143		0.888889
PD02	R	S3	PD	140423_115144	4	3	0	2.33333		3.10688		4.9211		2.92903		1.55556
PD02	L	S3	PD	140423_115219	4	2	3	3		3.91714		5.96193		4.93451		0.666667
PD02	L	S3	PD	140423_115244	4	3	1	2.66667		3.3824		5.49773		5.34112		1.11111
PD02	L	S3	PD	140423_115314	4	3	0	2.33333		3.03661		4.84747		6.45685		1.55556
PD03	R	S3	PD	140708_103636	4	3	0	2.33333		3.08891		5.04209		6.39855		1.55556
PD03	R	S3	PD	140708_103703	5	4	3	4		3.71335		5.8521		10.1646		0.666667
PD03	R	S3	PD	140708_103728	5	4	2	3.66667		4.34852		6.27142		7.49153		1.11111
PD03	L	S3	PD	140708_103845	4	3	2	3		3.806		5.25211		6.79139		0.666667
PD03	L	S3	PD	140708_103909	5	4	3	4		3.62642		5.49423		5.64523		0.666667
PD03	L	S3	PD	140708_103933	5	4	3	4		3.50836		5.53217		6.53473		0.666667
PD04	R	S3	PD	140730_104942	4	3	2	3		4.55015		6.6949		7.7636		0.666667
PD04	R	S3	PD	140730_105054	4	3	1	2.66667		4.63813		6.82627		10.2494		1.11111
PD04	R	S3	PD	140730_105146	4	3	2	3		4.54784		6.63265		9.82543		0.666667
PD05	R	S3	PD	141219_105845	3	1	1	1.66667		2.90701		4.6255		4.91532		0.888889
PD05	R	S3	PD	141219_105909	3	3	2	2.66667		3.11422		5.19737		4.86349		0.444444
PD05	R	S3	PD	141219_105936	4	3	1	2.66667		3.08128		5.00084		3.92216		1.11111
PD05	L	S3	PD	141219_110010	4	4	1	3		3.36617		5.71668		3.68506		1.33333
PD05	L	S3	PD	141219_110110	4	3	1	2.66667		3.60858		5.98274		4.6874		1.11111
PD05	L	S3	PD	141219_110136	3	3	1	2.33333		4.14544		6.10769		3.63977		0.888889
PD06	R	S3	PD	141226_104544	4	3	1	2.66667		2.85676		4.4485		6.27001		1.11111
PD06	R	S3	PD	141226_104607	4	3	1	2.66667		3.16516		4.85405		4.23775		1.11111
PD06	R	S3	PD	141226_104634	3	3	0	2		2.87938		5.37652		4.40941		1.33333
PD06	L	S3	PD	141226_104659	4	3	3	3.33333		4.00518		5.98861		9.64054		0.444444
PD06	L	S3	PD	141226_104723	3	3	2	2.66667		3.59944		5.83047		6.68724		0.444444
PD06	L	S3	PD	141226_104745	4	3	3	3.33333		4.68903		5.22563		5.84704		0.444444
PD07	R	S3	PD	150122_103135	4	3	2	3		3.28374		5.7989		16.3455		0.666667
PD07	R	S3	PD	150122_103201	4	3	3	3.33333		3.25112		5.59467		13.1315		0.444444
PD07	R	S3	PD	150122_103225	5	3	3	3.66667		3.75651		5.75844		15.7924		0.888889
PD07	L	S3	PD	150122_103251	4	3	3	3.33333		3.79886		6.58125		11.1177		0.444444
PD07	L	S3	PD	150122_103322	3	2	2	2.33333		3.08135		5.25989		9.74495		0.444444
PD07	L	S3	PD	150122_103351	4	3	2	3		2.73829		4.541		7.59648		0.666667
PD08	R	S3	PD	150304_100046	4	2	1	2.33333		3.00892		5.07253		7.67844		1.11111
PD08	R	S3	PD	150304_100123	5	3	2	3.33333		4.55267		6.60044		9.42449		1.11111
PD08	R	S3	PD	150304_100148	4	3	1	2.66667		3.42001		5.41129		5.99393		1.11111
PD08	L	S3	PD	150304_100217	4	3	1	2.66667		2.82675		5.58877		12.3173		1.11111
PD08	L	S3	PD	150304_100252	3	3	1	2.33333		3.07149		5.93877		9.44875		0.888889
PD08	L	S3	PD	150304_100318	3	3	0	2		3.28985		5.14167		7.32485		1.33333
PD09	R	S3	PD	150910_144312	4	2	1	2.33333		2.73293		4.65556		7.99374		1.11111
PD09	R	S3	PD	150910_144336	4	2	1	2.33333		3.07652		5.38964		8.38036		1.11111
PD09	R	S3	PD	150910_144359	4	3	2	3		2.54582		4.10852		6.50502		0.666667
PD09	L	S3	PD	150910_144424	6	5	3	4.66667		4.85425		7.52135		19.2258		1.11111
PD09	L	S3	PD	150910_144449	5	3	3	3.66667		4.61875		6.52244		14.6644		0.888889
PD09	L	S3	PD	150910_144520	5	5	3	4.33333		4.80311		6.99009		21.9882		0.888889
PD10	R	S3	PD	151007_103703	4	3	1	2.66667		4.58905		6.84964		6.08524		1.11111
PD10	R	S3	PD	151007_103726	4	3	1	2.66667		5.17275		8.68065		4.34383		1.11111
PD10	R	S3	PD	151007_103750	3	3	1	2.33333		4.62232		7.65607		4.2667		0.888889
PD10	L	S3	PD	151007_103815	5	4	3	4		5.05656		7.58512		13.4182		0.666667
PD10	L	S3	PD	151007_103845	5	4	2	3.66667		3.78139		5.9071		10.62		1.11111
PD10	L	S3	PD	151007_103917	5	4	3	4		4.78975		7.24239		9.9424		0.666667
PD11	R	S3	PD	151007_142354	5	5	3	4.33333		9.31131		10.7143		28.4201		0.888889
PD11	R	S3	PD	151007_142443	4	5	2	3.66667		7.50645		9.80548		20.8427		1.11111
PD11	R	S3	PD	151007_142512	6	3	5	4.66667		11.8428		13.5956		54.1966		1.11111
PD11	L	S3	PD	151007_142544	7	6	4	5.66667		10.1613		12.2604		44.9248		1.11111
PD11	L	S3	PD	151007_142608	6	6	4	5.33333		9.55533		10.4564		57.9694		0.888889
PD11	L	S3	PD	151007_142636	7	7	4	6		13.464		14.4746		73.0211		1.33333
PD12	L	S3	PD	160824_101358	4	4	4	4		5.95765		8.70356		32.3083		0
PD12	L	S3	PD	160824_101425	4	4	2	3.33333		4.68066		6.91242		7.46703		0.888889
PD12	L	S3	PD	160824_101452	5	3	3	3.66667		4.23986		6.79838		7.37629		0.888889
PD12	R	S3	PD	160824_111017	2	4	2	2.66667		2.52139		4.28572		7.35233		0.888889
PD12	R	S3	PD	160824_101229	3	3	3	3		3.65138		6.07954		25.3882		0
PD12	R	S3	PD	160824_101253	2	2	1	1.66667		2.86771		4.65365		32.3097		0.444444
PD04 left hand is disability																0.732861

## Sheet: 2)TG correlation
ID	Side	Test	Type		VRSavg (Averaged VRS of 3 trials)		Parameters of tremor severity				Parameters of tremor severity (log)				Correlation coefficient (R) : Severity vs. VRS
							mean of dr/dθ	mean of dr/dt	AUC		log( mean of dr/dθ )	log( mean of dr/dt )	log( AUC )		R	log( mean of dr/dθ )		log( mean of dr/dt )		log( AUC )
ET05	L	S1	ET		9		19.9026	50.3606	599.2		1.29891	1.70209	2.77757		S1	0.97275		0.871952		0.951974
ET05	R	S1	ET		8.66667		19.9686	27.6435	247.085		1.30035	1.44159	2.39285		S2	0.803594		0.518048		0.889491
ET06	L	S1	ET		8.11111		15.3045	48.1026	222.278		1.18482	1.68217	2.3469		S3	0.967085		0.943823		0.945204
ET06	R	S1	ET		6.55556		9.2982	15.7843	84.9463		0.968399	1.19823	1.92914
ET07	L	S1	ET		4.44444		4.96132	5.17785	24.2192		0.695598	0.714149	1.38416		S1	y = 0.1394x + 0.1317		y = 0.1747x + 0.0437		y = 0.2797x + 0.1463
ET07	R	S1	ET		4.22222		5.68547	4.64026	37.3295		0.754766	0.666542	1.57205		S2	y = 0.0977x + 0.4464		y = 0.0864x + 0.8748		y = 0.2509x + 0.5054
ET08	L	S1	ET		3.77778		4.47312	3.28809	11.4268		0.650611	0.516944	1.05792		S3	y = 0.1418x + 0.1536		y = 0.1521x + 0.2892		y = 0.2904x + 0.0707
ET08	R	S1	ET		8		26.4003	28.0215	294.862		1.42161	1.44749	2.46962
ET09	L	S1	ET		6.88889		11.0541	18.165	101.547		1.04352	1.25924	2.00667
ET09	R	S1	ET		8.22222		13.8145	26.7805	216.773		1.14034	1.42782	2.33601
ET10	L	S1	ET		7.66667		16.0235	34.8334	199.582		1.20476	1.542	2.30012
ET10	R	S1	ET		5.77778		11.5968	15.0463	89.4549		1.06434	1.17743	1.9516
ET11	L	S1	ET		2.44444		2.88251	4.34949	8.38987		0.459771	0.638438	0.923755
ET11	R	S1	ET		4.33333		3.63546	11.6077	29.9466		0.56056	1.06474	1.47635
ET12	L	S1	ET		4.88889		6.99612	4.7851	42.8176		0.844857	0.679891	1.63162
ET12	R	S1	ET		4.55556		6.7344	3.78446	32.0069		0.828299	0.578004	1.50524
ET01	L	S1	ET		4.44444		4.9139	20.6591	52.2569		0.691427	1.31511	1.71814
ET01	R	S1	ET		2		2.4085	8.66929	20.6096		0.381746	0.937983	1.31407
ET02	L	S1	ET		2.11111		2.91858	3.35755	7.3132		0.465172	0.526022	0.864108
ET02	R	S1	ET		1.33333		2.12508	2.30323	5.49379		0.327376	0.362338	0.739872
ET03	L	S1	ET		7.33333		16.2524	21.9629	125.891		1.21092	1.34169	2.09999
ET03	R	S1	ET		6.88889		12.6905	17.0495	84.3295		1.10348	1.23171	1.92598
ET04	L	S1	ET		6.22222		13.3036	12.4324	130.698		1.12397	1.09455	2.11627
ET04	R	S1	ET		6.22222		10.6522	8.62782	88.4051		1.02744	0.935901	1.94648
PD01	R	S1	PD		2.88889		3.2529	9.18644	13.1621		0.51227	0.963147	1.11932
PD01	L	S1	PD		2.77778		3.48421	11.1558	9.52646		0.542104	1.0475	0.978932
PD02	R	S1	PD		2.66667		3.11557	1.60122	2.86011		0.493538	0.20445	0.456383
PD02	L	S1	PD		2.55556		3.13772	2.1268	3.93288		0.496614	0.327727	0.594711
PD03	R	S1	PD		3.44444		4.9439	2.32451	6.97272		0.694069	0.366332	0.843402
PD03	L	S1	PD		2.33333		2.96873	2.58567	3.97797		0.47257	0.412573	0.599662
PD04	R	S1	PD		2.77778		3.08707	1.8172	5.97913		0.489547	0.259403	0.776638
PD05	R	S1	PD		2.55556		2.6201	1.99222	3.29854		0.418317	0.299337	0.518322
PD05	L	S1	PD		2.66667		3.18424	3.0251	5.58397		0.503006	0.48074	0.746943
PD06	R	S1	PD		1.88889		2.49251	2.48215	3.39076		0.396637	0.394828	0.530297
PD06	L	S1	PD		2.66667		2.90977	2.5513	3.89947		0.463858	0.406761	0.591005
PD07	R	S1	PD		2.22222		3.08168	1.54181	7.70473		0.488788	0.18803	0.886757
PD07	L	S1	PD		2.88889		3.71577	1.68426	7.16002		0.570048	0.22641	0.854914
PD08	R	S1	PD		2.22222		3.45468	2.211	6.70376		0.538407	0.344589	0.826319
PD08	L	S1	PD		2.88889		3.59688	2.80783	9.05007		0.555926	0.44837	0.956652
PD09	R	S1	PD		2.66667		2.68703	3.84181	8.90661		0.429273	0.584536	0.949712
PD09	L	S1	PD		4.88889		6.08668	5.601	27.5425		0.78438	0.748266	1.44
PD10	R	S1	PD		2.55556		2.87592	4.07676	4.73788		0.458776	0.610316	0.675584
PD10	L	S1	PD		3.88889		4.2726	5.59477	12.2208		0.630692	0.747782	1.0871
PD11	R	S1	PD		4.66667		8.99214	6.10327	35.129		0.953863	0.785562	1.54567
PD11	L	S1	PD		5.77778		10.0429	9.70529	66.0481		1.00186	0.987009	1.81986
PD12	R	S1	PD		2.44444		2.59022	2.77579	8.8217		0.413337	0.443386	0.945552
PD12	L	S1	PD		3.22222		4.22321	7.18908	20.3259		0.625643	0.856673	1.30805
ET05	L	S2	ET		8.22222		21.6353	72.5578	587.831		1.33516	1.86068	2.76925
ET05	R	S2	ET		8.22222		20.1585	37.5148	232.692		1.30446	1.5742	2.36678
ET06	L	S2	ET		6.77778		13.6924	42.481	165.322		1.13648	1.62819	2.21833
ET06	R	S2	ET		3.77778		5.88699	21.8714	35.7286		0.769893	1.33988	1.55302
ET07	L	S2	ET		4.11111		5.1208	5.85425	19.3752		0.709338	0.767471	1.28725
ET07	R	S2	ET		4		6.34696	6.21288	29.1392		0.802566	0.793293	1.46448
ET08	L	S2	ET		3.88889		8.62907	18.2554	25.5126		0.935964	1.26139	1.40675
ET08	R	S2	ET		5.33333		17.5606	26.1484	103.209		1.24454	1.41744	2.01372
ET09	L	S2	ET		4.88889		10.4268	26.5932	103.389		1.01815	1.42477	2.01447
ET09	R	S2	ET		6.88889		11.0564	27.6388	131.792		1.04362	1.44152	2.11989
ET10	L	S2	ET		7		21.2186	70.343	290.521		1.32672	1.84722	2.46318
ET10	R	S2	ET		4.77778		7.32317	23.882	56.8139		0.864699	1.37807	1.75445
ET11	L	S2	ET		2.22222		3.15112	12.2718	8.26378		0.498465	1.08891	0.917179
ET11	R	S2	ET		4.33333		4.70052	16.1402	29.3849		0.672146	1.20791	1.46812
ET12	L	S2	ET		4.55556		5.52152	8.35077	36.9907		0.742059	0.921727	1.56809
ET12	R	S2	ET		4.77778		4.64097	4.92652	23.053		0.666609	0.69254	1.36273
ET01	L	S2	ET		3.44444		6.39246	46.2536	73.9102		0.805668	1.66515	1.8687
ET01	R	S2	ET		2		3.25665	24.0463	32.5649		0.512771	1.38105	1.51275
ET02	L	S2	ET		2.22222		4.01154	9.23743	15.1349		0.603311	0.965551	1.17998
ET02	R	S2	ET		1.77778		6.06887	12.6824	17.7699		0.783108	1.1032	1.24969
ET03	L	S2	ET		5.55556		11.9742	32.2155	109.822		1.07825	1.50806	2.04069
ET03	R	S2	ET		4.66667		9.30198	28.0693	56.1553		0.968575	1.44823	1.74939
ET04	L	S2	ET		4.77778		5.42295	18.6477	55.0179		0.734236	1.27062	1.7405
ET04	R	S2	ET		3.55556		4.71286	18.8644	46.2293		0.673285	1.27564	1.66492
PD01	R	S2	PD		1.77778		5.4953	32.6439	18.1733		0.739991	1.5138	1.25943
PD01	L	S2	PD		2.16667		7.77457	39.1903	26.2557		0.890677	1.59318	1.41922
PD02	R	S2	PD		1.66667		3.89407	8.44612	5.16609		0.590404	0.926657	0.713162
PD02	L	S2	PD		2.33333		5.74555	10.2533	10.1592		0.759332	1.01086	1.00686
PD03	R	S2	PD		3.88889		6.02366	4.57896	8.58193		0.77986	0.660767	0.933585
PD03	L	S2	PD		3.22222		4.56644	5.2769	7.08246		0.659578	0.722379	0.850184
PD04	R	S2	PD		1.66667		3.89534	8.16401	4.96325		0.590545	0.911903	0.695766
PD05	R	S2	PD		1.77778		3.06198	9.62257	5.48428		0.486003	0.983291	0.739119
PD05	L	S2	PD		1.44444		4.33827	15.446	11.3888		0.637317	1.18882	1.05648
PD06	R	S2	PD		1.33333		7.08777	10.6155	5.32873		0.850509	1.02594	0.726624
PD06	L	S2	PD		1.66667		5.36249	11.104	5.44774		0.729366	1.04548	0.736217
PD07	R	S2	PD		3.11111		3.14528	9.46343	14.1051		0.497659	0.976048	1.14938
PD07	L	S2	PD		2.22222		3.97918	12.5142	16.8972		0.599793	1.0974	1.22781
PD08	R	S2	PD		2.44444		5.15689	7.37682	7.61679		0.712388	0.867869	0.881772
PD08	L	S2	PD		2.55556		3.4156	6.33131	8.1996		0.533467	0.801494	0.913793
PD09	R	S2	PD		2.11111		4.5846	7.48292	6.6336		0.661302	0.874071	0.82175
PD09	L	S2	PD		3.77778		5.11731	9.95499	22.8598		0.709041	0.998041	1.35907
PD10	R	S2	PD		1.55556		5.4642	20.942	9.48793		0.737526	1.32102	0.977171
PD10	L	S2	PD		2.66667		5.68094	17.0914	16.7908		0.75442	1.23278	1.22507
PD11	R	S2	PD		4.55556		8.9959	13.9007	29.6166		0.954045	1.14304	1.47154
PD11	L	S2	PD		4.55556		8.33844	22.8132	43.9579		0.921085	1.35819	1.64304
PD12	L	S2	PD		3.25		5.47611	12.635	32.9356		0.738472	1.10158	1.51767
PD12	R	S2	PD		1.33333		4.86504	11.911	9.2972		0.687087	1.07595	0.968352
ET05	L	S3	ET		7.77778		17.8489	39.4401	248.887		1.25161	1.59594	2.396
ET05	R	S3	ET		7.77778		16.6703	26.7639	111.514		1.22194	1.42755	2.04733
ET06	L	S3	ET		8.11111		20.0846	35.2969	223.04		1.30286	1.54774	2.34838
ET06	R	S3	ET		6.44444		11.4742	13.3145	60.1301		1.05972	1.12433	1.77909
ET07	L	S3	ET		5.22222		6.08573	8.79857	35.8093		0.784313	0.944412	1.554
ET07	R	S3	ET		5.77778		8.18817	10.8007	54.1279		0.913187	1.03345	1.73342
ET08	L	S3	ET		6.11111		9.60545	12.0346	41.8329		0.982518	1.08043	1.62152
ET08	R	S3	ET		8.33333		20.4248	60.862	367.361		1.31016	1.78435	2.56509
ET09	L	S3	ET		4.88889		7.9718	10.2919	41.7597		0.901556	1.0125	1.62076
ET09	R	S3	ET		6.44444		13.759	18.4623	87.3596		1.13859	1.26629	1.94131
ET10	L	S3	ET		7.88889		19.8536	60.3896	347.604		1.29784	1.78096	2.54108
ET10	R	S3	ET		5.88889		11.4497	14.9024	84.1988		1.05879	1.17326	1.92531
ET11	L	S3	ET		2.88889		3.63913	5.5909	5.72972		0.560997	0.747482	0.758133
ET11	R	S3	ET		4.77778		6.07058	8.43703	42.5954		0.78323	0.92619	1.62936
ET12	L	S3	ET		5.11111		7.8759	9.69012	53.186		0.8963	0.986329	1.7258
ET12	R	S3	ET		5.44444		8.50732	10.248	55.3279		0.929793	1.01064	1.74294
ET01	L	S3	ET		5		5.99548	8.4358	29.8681		0.777824	0.926126	1.47521
ET01	R	S3	ET		4.55556		5.64097	7.47902	36.3891		0.751354	0.873845	1.56097
ET02	L	S3	ET		4.77778		5.81257	8.62907	18.4027		0.764368	0.935964	1.26488
ET02	R	S3	ET		4.33333		5.31272	8.7245	35.4994		0.725317	0.940741	1.55022
ET03	L	S3	ET		7.44444		18.3055	32.0155	168.937		1.26258	1.50536	2.22772
ET03	R	S3	ET		7.66667		16.0115	25.0732	99.202		1.20443	1.39921	1.99652
ET04	L	S3	ET		5.77778		11.7303	15.5502	111.767		1.06931	1.19174	2.04831
ET04	R	S3	ET		5.44444		9.2146	12.2963	74.0036		0.964477	1.08977	1.86925
PD01	R	S3	PD		3.77778		5.51235	8.47875	10.1257		0.741336	0.928332	1.00543
PD01	L	S3	PD		3.55556		4.16847	6.48896	8.53618		0.619976	0.812175	0.931264
PD02	R	S3	PD		2.66667		3.83164	4.89502	3.75759		0.583385	0.689754	0.574909
PD02	L	S3	PD		2.66667		3.44538	5.43571	5.5775		0.537237	0.735256	0.746439
PD03	R	S3	PD		3.33333		3.71693	5.72187	8.01822		0.570184	0.757538	0.904078
PD03	L	S3	PD		3.66667		3.64693	5.42617	6.32378		0.561927	0.734493	0.800977
PD04	R	S3	PD		2.88889		4.57871	6.71794	9.27947		0.660743	0.827236	0.967523
PD05	R	S3	PD		2.33333		3.03417	4.94124	4.56699		0.48204	0.693836	0.65963
PD05	L	S3	PD		2.66667		3.70673	5.9357	4.00408		0.568991	0.773472	0.602503
PD06	R	S3	PD		2.44444		2.9671	4.89302	4.97239		0.472332	0.689577	0.696565
PD06	L	S3	PD		3.11111		4.09788	5.68157	7.3916		0.612559	0.754468	0.868739
PD07	R	S3	PD		3.33333		3.43046	5.71734	15.0898		0.535352	0.757194	1.17868
PD07	L	S3	PD		2.88889		3.20617	5.46071	9.48638		0.505986	0.737249	0.977101
PD08	R	S3	PD		2.77778		3.66053	5.69475	7.69896		0.563544	0.755475	0.886432
PD08	L	S3	PD		2.33333		3.06269	5.5564	9.69698		0.486104	0.744794	0.986636
PD09	R	S3	PD		2.55556		2.78509	4.71791	7.62637		0.444839	0.673749	0.882318
PD09	L	S3	PD		4.22222		4.7587	7.0113	18.6261		0.677488	0.845798	1.27012
PD10	R	S3	PD		2.55556		4.79471	7.72879	4.89859		0.680762	0.888111	0.690071
PD10	L	S3	PD		3.88889		4.54257	6.91154	11.3269		0.657301	0.839575	1.05411
PD11	R	S3	PD		4.22222		9.55351	11.3718	34.4864		0.980163	1.05583	1.53765
PD11	L	S3	PD		5.66667		11.0602	12.3971	58.6384		1.04376	1.09332	1.76818
PD12	R	S3	PD		2.44444		3.01349	5.0063	21.6834		0.47907	0.699517	1.33613
PD12	L	S3	PD		3.66667		4.95939	7.47146	15.7172		0.695428	0.873405	1.19638

## Sheet: 3)weighted kappa of TG
	weighted kappa			S1	S2	S3
	Rater 1, 2			0.831574	0.778258	0.743639
	Rater 2, 3			0.794805	0.560734	0.596412
	Rater 1, 3			0.782296	0.676815	0.785956
	Average			0.802892	0.671936	0.708669
	S1		Rater2											S1		Rater3											S1		Rater3
			0	1	2	3	4	5	6	7	8	9				0	1	2	3	4	5	6	7	8	9				0	1	2	3	4	5	6	7	8	9
	Rater1	0	0	0	0	0	0	0	0	0	0	0		Rater1	0	0	0	0	0	0	0	0	0	0	0		Rater2	0	0	0	0	0	0	0	0	0	0	0
		1	0	0	2	2	1	0	0	0	0	0			1	2	1	2	0	0	0	0	0	0	0			1	0	0	1	0	0	0	0	0	0	0
		2	0	0	1	8	3	0	1	0	0	0			2	2	9	2	0	0	0	0	0	0	0			2	1	4	6	0	0	0	0	0	0	0
		3	0	0	7	16	11	4	0	0	0	0			3	2	15	15	3	3	0	0	0	0	0			3	5	17	12	4	1	0	1	0	0	0
		4	0	1	1	9	7	10	0	0	0	0			4	1	2	10	5	3	5	0	2	0	0			4	1	6	8	3	3	2	0	1	0	0
		5	0	0	0	4	2	6	3	3	1	0			5	0	2	1	3	3	2	6	1	1	0			5	0	1	3	6	5	5	1	1	0	0
		6	0	0	0	0	0	2	1	3	0	0			6	0	0	0	2	0	0	1	2	1	0			6	0	1	0	0	1	2	5	0	0	0
		7	0	0	0	1	0	0	4	9	2	1			7	0	0	0	0	2	2	2	5	6	0			7	0	0	0	0	1	0	2	7	5	0
		8	0	0	0	0	0	0	0	0	8	2			8	0	0	0	0	0	0	0	0	6	4			8	0	0	0	0	0	0	0	1	8	3
		9	0	0	0	0	0	0	0	0	1	4			9	0	0	0	0	0	0	0	0	0	5			9	0	0	0	0	0	0	0	0	1	6
				WK1 =			0.626793										WK1 =			0.556061										WK1 =			0.57662
				WK2 =			0.831574										WK2 =			0.794805										WK2 =			0.782296
	S2		Rater2											S2		Rater3											S2		Rater3
			0	1	2	3	4	5	6	7	8	9				0	1	2	3	4	5	6	7	8	9				0	1	2	3	4	5	6	7	8	9
	Rater1	0	0	0	0	0	0	0	0	0	0	0		Rater1	0	0	0	0	0	0	0	0	0	0	0		Rater2	0	0	0	0	0	0	0	0	0	0	0
		1	0	0	4	3	0	0	0	0	0	0			1	2	4	1	0	0	0	0	0	0	0			1	2	1	0	0	0	0	0	0	0	0
		2	0	3	7	8	1	0	0	0	0	0			2	12	5	0	0	1	0	0	1	0	0			2	17	4	2	0	0	0	0	0	0	0
		3	0	0	11	19	9	5	0	0	0	0			3	15	12	7	3	2	1	3	1	0	0			3	11	17	8	3	2	0	0	1	0	0
		4	0	0	1	11	5	15	6	1	0	0			4	2	3	9	8	4	4	8	0	0	1			4	1	2	4	4	5	1	2	1	0	0
		5	0	0	0	1	5	4	8	1	1	0			5	0	2	0	2	4	1	9	2	0	0			5	0	1	2	3	3	4	9	1	0	1
		6	0	0	0	0	0	0	0	1	3	0			6	0	0	0	0	0	0	0	1	3	0			6	0	1	1	2	1	1	8	0	0	0
		7	0	0	0	0	0	0	0	1	1	3			7	0	0	0	0	0	0	0	0	3	2			7	0	0	0	1	0	0	1	0	2	0
		8	0	0	0	0	0	0	0	0	0	0			8	0	0	0	0	0	0	0	0	0	0			8	0	0	0	0	0	0	0	2	3	0
		9	0	0	0	0	0	0	0	0	0	3			9	0	0	1	0	0	0	0	0	0	2			9	0	0	1	0	0	0	0	0	1	4
				WK1 =			0.506036										WK1 =			0.330866										WK1 =			0.456933
				WK2 =			0.778258										WK2 =			0.560734										WK2 =			0.676815
	S3		Rater2											S3		Rater3											S3		Rater3
			0	1	2	3	4	5	6	7	8	9				0	1	2	3	4	5	6	7	8	9				0	1	2	3	4	5	6	7	8	9
	Rater1	0	0	0	0	0	0	0	0	0	0	0		Rater1	0	0	0	0	0	0	0	0	0	0	0		Rater2	0	0	0	0	0	0	0	0	0	0	0
		1	0	0	0	0	0	0	0	0	0	0			1	0	0	0	0	0	0	0	0	0	0			1	0	1	0	0	0	0	0	0	0	0
		2	0	0	1	0	1	0	0	0	0	0			2	0	1	1	0	0	0	0	0	0	0			2	0	4	1	1	0	0	0	0	0	0
		3	0	1	1	11	1	0	0	0	0	0			3	2	5	5	2	0	0	0	0	0	0			3	5	14	11	9	1	1	0	0	0	0
		4	0	0	4	24	6	12	6	0	0	0			4	3	16	9	12	3	3	5	0	0	1			4	0	2	4	8	2	1	0	0	0	0
		5	0	0	0	5	9	8	10	7	0	0			5	0	0	3	10	5	9	12	0	0	0			5	0	1	2	5	3	5	5	1	0	0
		6	0	0	0	1	0	2	2	4	1	1			6	0	0	0	1	1	2	2	4	1	0			6	0	0	0	2	3	4	8	1	0	1
		7	0	0	0	0	0	0	1	3	9	5			7	0	0	0	0	2	0	0	3	9	4			7	0	0	0	0	2	3	6	3	0	0
		8	0	0	0	0	0	0	0	0	1	4			8	0	0	0	0	0	1	0	0	3	1			8	0	0	0	0	0	0	0	1	7	3
		9	0	0	0	0	0	0	0	0	0	0			9	0	0	0	0	0	0	0	0	0	0			9	0	0	0	0	0	1	0	1	6	2
				WK1 =			0.482376										WK1 =			0.374235										WK1 =			0.559806
				WK2 =			0.743639										WK2 =			0.596412										WK2 =			0.785956

## Sheet: 4)Validation Group
ID	Side	Test	Type	file name	Rater1	Rater2	Rater3	R_mean		dr/dth_M	dr/dt_M	AUC
UN01	R	S1	UN	140624_120007	2	3	2	2.33333		2.76823	1.98985	7.59791
UN01	R	S1	UN	140624_120059	3	3	2	2.66667		3.11452	1.88315	7.48532
UN01	R	S1	UN	140624_120142	1	3	1	1.66667		2.27749	1.69354	8.45102
UN01	L	S1	UN	140624_120224	3	4	3	3.33333		3.76302	2.28186	8.41782
UN01	L	S1	UN	140624_120310	4	5	3	4		4.65797	4.04985	12.4719
UN01	L	S1	UN	140624_120341	4	5	3	4		3.78368	3.53273	12.653
UN02	R	S1	UN	140905_144148	4	6	2	4		4.70277	3.84701	22.438
UN02	R	S1	UN	140905_144238	4	6	2	4		5.42902	3.74246	19.6053
UN02	R	S1	UN	140905_144401	4	5	1	3.33333		3.03268	2.93883	14.5313
UN02	L	S1	UN	140905_144442	4	4	0	2.66667		3.11756	3.02766	8.72498
UN02	L	S1	UN	140905_144524	3	3	1	2.33333		2.63768	2.98188	8.774
UN02	L	S1	UN	140905_144610	4	3	1	2.66667		3.32448	3.31045	10.2339
UN03	R	S1	UN	150128_102353	3	3	1	2.33333		2.57192	4.7049	10.7353
UN03	R	S1	UN	150128_102419	3	3	0	2		2.77661	4.79375	7.25657
UN03	R	S1	UN	150128_102451	3	3	1	2.33333		2.64724	4.40304	9.17514
UN03	L	S1	UN	150128_102554	4	5	2	3.66667		4.84514	4.0744	10.455
UN03	L	S1	UN	150128_102631	5	4	2	3.66667		4.39088	3.39671	9.44172
UN03	L	S1	UN	150128_102759	5	4	3	4		4.17423	3.54254	7.82705
UN04	R	S1	UN	150318_093116	9	8	6	7.66667		13.7089	43.0938	352.509
UN04	R	S1	UN	150318_093146	9	7	6	7.33333		15.9995	49.1631	291.036
UN04	R	S1	UN	150318_093213	9	8	6	7.66667		14.9386	69.5996	377.679
UN04	L	S1	UN	150318_093253	5	5	2	4		3.31392	5.14795	25.5028
UN04	L	S1	UN	150318_093321	4	5	2	3.66667		3.52531	6.1897	36.0084
UN04	L	S1	UN	150318_093345	6	6	3	5		5.31061	6.44925	39.2432
UN05	R	S1	UN	150729_093548	4	5	2	3.66667		4.28068	4.99978	28.0266
UN05	R	S1	UN	150729_093634	4	4	2	3.33333		3.58183	4.46086	29.472
UN05	R	S1	UN	150729_093711	4	4	1	3		4.33547	4.31979	27.4497
UN05	L	S1	UN	150729_093825	7	7	5	6.33333		12.9113	12.418	145.743
UN05	L	S1	UN	150729_094010	7	7	4	6		10.6248	7.28128	71.2106
UN05	L	S1	UN	150729_094051	7	7	4	6		10.0589	7.31315	57.1986
UN06	R	S1	UN	151014_151925	7	7	5	6.33333		15.6909	12.6995	118.164
UN06	R	S1	UN	151014_152006	7	7	5	6.33333		17.1045	15.9282	181.351
UN06	R	S1	UN	151014_152041	7	8	5	6.66667		16.6526	15.1019	162.547
UN06	L	S1	UN	151014_152137	7	7	5	6.33333		13.6844	9.78255	92.7812
UN06	L	S1	UN	151014_152224	7	7	5	6.33333		15.8823	11.6699	107.915
UN06	L	S1	UN	151014_152305	7	7	5	6.33333		13.94	11.1749	81.9907
UN01	R	S2	UN	140624_120446	4	3	0	2.33333		4.62746	14.7834	20.52
UN01	R	S2	UN	140624_120511	3	2	0	1.66667		4.2793	12.874	10.3991
UN01	R	S2	UN	140624_120527	3	1	0	1.33333		4.41132	18.3938	28.1448
UN01	L	S2	UN	140624_120603	4	3	0	2.33333		5.97614	25.2867	21.8027
UN01	L	S2	UN	140624_120624	3	2	0	1.66667		6.0306	26.8643	22.0464
UN01	L	S2	UN	140624_120649	3	3	0	2		7.64956	29.5004	34.1221
UN02	R	S2	UN	140905_144707	4	5	2	3.66667		3.57313	7.253	24.1423
UN02	R	S2	UN	140905_144729	4	5	2	3.66667		2.80569	9.09894	22.5897
UN02	R	S2	UN	140905_144747	4	5	2	3.66667		2.3135	6.36184	18.8901
UN02	L	S2	UN	140905_144808	3	3	1	2.33333		3.3381	15.6565	14.6035
UN02	L	S2	UN	140905_144829	3	3	1	2.33333		3.40119	12.1782	13.0282
UN02	L	S2	UN	140905_144856	3	3	1	2.33333		3.9927	15.3068	12.4162
UN03	R	S2	UN	150128_102907	2	1	0	1		6.24559	15.3465	21.7666
UN03	R	S2	UN	150128_102951	2	1	0	1		6.07495	11.2687	14.9824
UN03	R	S2	UN	150128_103021	2	1	0	1		5.42218	11.6033	8.44823
UN03	L	S2	UN	150128_103120	3	2	0	1.66667		4.68174	10.4788	8.58321
UN03	L	S2	UN	150128_103155	3	3	1	2.33333		4.92307	8.96814	7.95185
UN03	L	S2	UN	150128_103239	4	3	1	2.66667		4.8696	7.83982	11.4033
UN04	R	S2	UN	150318_093417	8	7	6	7		23.5464	88.5617	448.455
UN04	R	S2	UN	150318_093459	8	7	6	7		20.0305	81.1349	313.724
UN04	R	S2	UN	150318_093517	9	7	6	7.33333		19.6567	82.3535	281.714
UN04	L	S2	UN	150318_093539	4	4	2	3.33333		4.58888	9.01269	32.4971
UN04	L	S2	UN	150318_093558	4	4	1	3		3.00288	9.0334	29.5163
UN04	L	S2	UN	150318_093620	3	4	1	2.66667		3.39234	11.1691	19.6955
UN05	R	S2	UN	150729_094442	3	5	2	3.33333		5.76468	17.9307	32.0184
UN05	R	S2	UN	150729_094516	4	4	1	3		3.89288	10.3422	21.6196
UN05	R	S2	UN	150729_094538	4	3	1	2.66667		4.22556	12.4738	24.5174
UN05	L	S2	UN	150729_094635	5	6	4	5		10.2352	15.8597	113.767
UN05	L	S2	UN	150729_094658	5	6	4	5		6.51998	14.3477	75.3479
UN05	L	S2	UN	150729_094726	5	5	3	4.33333		7.65519	14.4197	74.6827
UN06	R	S2	UN	151014_152510	6	6	4	5.33333		10.0073	12.1053	82.8654
UN06	R	S2	UN	151014_152545	5	6	3	4.66667		8.13054	11.7544	57.2664
UN06	R	S2	UN	151014_152613	6	6	4	5.33333		11.6932	17.3728	63.5666
UN06	L	S2	UN	151014_152647	5	5	3	4.33333		7.588	11.1749	46.8773
UN06	L	S2	UN	151014_152735	5	6	3	4.66667		4.45978	9.5466	36.3979
UN06	L	S2	UN	151014_152759	5	5	3	4.33333		3.64241	9.00004	39.0805
UN01	R	S3	UN	140624_120811	4	3	3	3.33333		3.27337	5.24338	10.2709
UN01	R	S3	UN	140624_120836	5	4	3	4		3.8104	6.19444	13.3355
UN01	R	S3	UN	140624_120901	4	3	3	3.33333		4.19263	6.06094	12.1824
UN01	L	S3	UN	140624_120925	5	5	3	4.33333		4.74185	6.71051	18.7142
UN01	L	S3	UN	140624_120953	4	4	2	3.33333		5.03609	6.49349	17.3703
UN01	L	S3	UN	140624_121017	5	5	3	4.33333		5.93389	7.81312	18.4703
UN02	R	S3	UN	140905_145112	5	5	3	4.33333		4.82443	6.68152	24.731
UN02	R	S3	UN	140905_145139	5	5	2	4		4.11294	5.47887	19.8981
UN02	R	S3	UN	140905_145218	4	5	2	3.66667		3.32728	4.89843	15.6984
UN02	L	S3	UN	140905_145413	4	4	1	3		4.30847	8.04037	14.3256
UN02	L	S3	UN	140905_145532	4	4	2	3.33333		4.1177	6.22297	11.2694
UN02	L	S3	UN	140905_145600	4	4	1	3		3.53102	6.28009	12.8775
UN03	R	S3	UN	150128_103507	3	2	0	1.66667		4.05045	6.81932	9.03394
UN03	R	S3	UN	150128_103536	3	3	0	2		3.7474	5.68773	7.38604
UN03	R	S3	UN	150128_103601	3	2	0	1.66667		2.5061	4.12066	5.6569
UN03	L	S3	UN	150128_103659	4	3	2	3		4.87849	7.38488	8.73609
UN03	L	S3	UN	150128_103724	4	3	3	3.33333		5.34483	8.0449	6.73553
UN03	L	S3	UN	150128_103748	4	4	3	3.66667		4.45756	6.61751	9.17818
UN04	R	S3	UN	150318_093641	9	8	6	7.66667		22.9423	90.3984	588.545
UN04	R	S3	UN	150318_093724	9	8	6	7.66667		19.6911	78.8197	435.071
UN04	R	S3	UN	150318_093748	9	8	6	7.66667		18.1184	74.1894	427.572
UN04	L	S3	UN	150318_093815	5	6	2	4.33333		5.31064	7.42203	29.9566
UN04	L	S3	UN	150318_093839	5	6	2	4.33333		5.80337	7.49193	37.877
UN04	L	S3	UN	150318_093902	6	6	2	4.66667		6.444	8.93211	48.8813
UN05	R	S3	UN	150729_094926	5	6	3	4.66667		6.80346	8.73206	29.1524
UN05	R	S3	UN	150729_094951	5	5	3	4.33333		6.16474	8.23765	26.7681
UN05	R	S3	UN	150729_095017	5	4	3	4		5.70173	7.54412	19.1617
UN05	L	S3	UN	150729_095045	6	6	4	5.33333		12.4718	13.4799	71.4227
UN05	L	S3	UN	150729_095114	6	6	4	5.33333		11.4578	14.2133	72.5162
UN05	L	S3	UN	150729_095146	7	7	4	6		9.32256	11.0457	53.0208
UN06	R	S3	UN	151014_153420	7	6	4	5.66667		8.66684	11.212	57.6381
UN06	R	S3	UN	151014_153459	6	6	4	5.33333		7.3279	9.7165	43.6228
UN06	R	S3	UN	151014_153523	6	6	4	5.33333		8.81308	10.0875	51.3096
UN06	L	S3	UN	151014_153550	5	5	3	4.33333		4.86256	7.47344	27.9399
UN06	L	S3	UN	151014_153617	5	5	2	4		7.51481	8.1037	22.7821
UN06	L	S3	UN	151014_153646	6	6	3	5		6.25699	9.0004	46.6583

## Sheet: 5)VG correlation
ID	Side	Test	Type		VRSavg (Averaged VRS of 3 trials)		Parameters of tremor severity				Parameters of tremor severity (log)				cVRS (VRS evaluated by the system)				VRS difference between VRSavg and cVRS				VRS absolute difference between VRSavg and cVRS				VRS absolute difference between VRSavg and cVRS of 3 tests of Validation Group (Mean ± SD)					dVRS of Testing group (aboslute difference between raters and averaged VRS of 3 raters)			linear function slope
							mean of dr/dθ	mean of dr/dt	AUC		log( mean of dr/dθ )	log( mean of dr/dt )	log( AUC )		log( mean of dr/dθ )	log( mean of dr/dt )	log( AUC )		log( mean of dr/dθ )	log( mean of dr/dt )	log( AUC )		log( mean of dr/dθ )	log( mean of dr/dt )	log( AUC )		Test	log( mean of dr/dθ )	log( mean of dr/dt )	log( AUC )		Test	mean ± SD of dVRS		0.1394	0.1483	0.1747	0.1907	0.2797
UN01	R	S1	UN		2.22222		2.72008	1.85551	7.84475		0.434582	0.268464	0.894579		2.17275	1.28657	2.67529		-0.0494703	-0.935652	0.453069		0.0494703	0.935652	0.453069		S1	0.38 ± 0.45	0.75 ± 0.62	0.63 ± 0.33	0.589143	S1	0.65 ± 0.4		0.0977	0.1189	0.0864	0.0987	0.2509
UN01	L	S1	UN		3.77778		4.06822	3.28814	11.1809		0.609405	0.516951	1.04848		3.42686	2.70893	3.22552		-0.350915	-1.06884	-0.552259		0.350915	1.06884	0.552259		S2	1.39 ± 1.04	3.09 ± 1.67	1.5 ± 0.71	1.99366	S2	0.83 ± 0.43		0.1418	0.1592	0.1521	0.1626	0.2904
UN02	R	S1	UN		3.77778		4.38816	3.50943	18.8582		0.642282	0.545237	1.2755		3.66271	2.87085	4.03718		-0.115065	-0.906932	0.259407		0.115065	0.906932	0.259407		S3	0.5 ± 0.33	0.96 ± 0.89	0.45 ± 0.39	0.636033	S3	0.73 ± 0.36
UN02	L	S1	UN		2.55556		3.02658	3.10666	9.24427		0.480952	0.492294	0.965873		2.50539	2.56779	2.93019		-0.050164	0.0122388	0.37463		0.050164	0.0122388	0.37463										0.1317	0.1425	0.0437	0.1111	0.1463
UN03	R	S1	UN		2.22222		2.66526	4.6339	9.05566		0.425739	0.665947	0.95692		2.10932	3.5618	2.89818		-0.112902	1.33958	0.675955		0.112902	1.33958	0.675955		Correlation coeffiecient between VRSavg and cVRS								0.4464	0.3313	0.8748	0.9411	0.5054
UN03	L	S1	UN		3.77778		4.47008	3.67122	9.24127		0.650316	0.56481	0.965732		3.72034	2.98289	2.92968		-0.0574357	-0.794892	-0.848098		0.0574357	0.794892	0.848098		Test	log( mean of dr/dθ )	log( mean of dr/dt )	log( AUC )					0.1536	0.1161	0.2892	0.3824	0.0707
UN04	R	S1	UN		7.55556		14.8823	53.9522	340.408		1.17267	1.73201	2.532		7.46751	9.66405	8.52949		-0.0880453	2.10849	0.973939		0.0880453	2.10849	0.973939		S1	0.973249	0.902975	0.953772
UN04	L	S1	UN		4.22222		4.04994	5.92897	33.5848		0.607449	0.772979	1.52614		3.41283	4.17447	4.9333		-0.809389	-0.0477561	0.711075		0.809389	0.0477561	0.711075		S2	0.694217	0.49427	0.911824
UN05	R	S1	UN		3.33333		4.066	4.59348	28.3161		0.609167	0.662141	1.45203		3.42516	3.54002	4.66833		0.0918236	0.206687	1.335		0.0918236	0.206687	1.335		S3	0.949775	0.872976	0.965994
UN05	L	S1	UN		6.11111		11.1983	9.00414	91.3841		1.04915	0.954442	1.96087		6.58144	5.21318	6.48756		0.470334	-0.897934	0.376449		0.470334	0.897934	0.376449
UN06	R	S1	UN		6.44444		16.4827	14.5766	154.021		1.21703	1.16366	2.18758		7.78571	6.41073	7.2981		1.34126	-0.0337109	0.853657		1.34126	0.0337109	0.853657
UN06	L	S1	UN		6.33333		14.5022	10.8758	94.229		1.16144	1.03646	1.97418		7.38691	5.68266	6.53516		1.05358	-0.650676	0.201828		1.05358	0.650676	0.201828
UN01	R	S2	UN		1.77778		4.43936	15.3504	19.688		0.64732	1.18612	1.2942		3.69885	6.53932	4.10404		1.92108	4.76154	2.32627		1.92108	4.76154	2.32627
UN01	L	S2	UN		2		6.5521	27.2171	25.9904		0.81638	1.43484	1.41481		4.91162	7.96304	4.53526		2.91162	5.96304	2.53526		2.91162	5.96304	2.53526
UN02	R	S2	UN		3.66667		2.89744	7.57126	21.874		0.462014	0.879168	1.33993		2.36954	4.7823	4.26753		-1.29712	1.11564	0.600866		1.29712	1.11564	0.600866
UN02	L	S2	UN		2.33333		3.57733	14.3805	13.3493		0.553559	1.15777	1.12546		3.02625	6.37707	3.50075		0.692914	4.04374	1.16741		0.692914	4.04374	1.16741
UN03	R	S2	UN		1		5.91424	12.7395	15.0658		0.771899	1.10515	1.17799		4.59253	6.07586	3.68856		3.59253	5.07586	2.68856		3.59253	5.07586	2.68856
UN03	L	S2	UN		2.22222		4.82481	9.09559	9.3128		0.68348	0.958831	0.96908		3.95825	5.2383	2.94165		1.73603	3.01608	0.71943		1.73603	3.01608	0.71943
UN04	R	S2	UN		7.11111		21.0779	84.0167	347.964		1.32383	1.92437	2.54153		8.55184	10.7651	8.56358		1.44073	3.654	1.45247		1.44073	3.654	1.45247
UN04	L	S2	UN		3		3.66137	9.73838	27.2363		0.563643	0.988487	1.43515		3.09859	5.40805	4.60797		0.0985887	2.40805	1.60797		0.0985887	2.40805	1.60797
UN05	R	S2	UN		3		4.62771	13.5822	26.0518		0.665366	1.13297	1.41584		3.8283	6.2351	4.53893		0.828305	3.2351	1.53893		0.828305	3.2351	1.53893
UN05	L	S2	UN		4.77778		8.13679	14.8757	87.9325		0.910453	1.17248	1.94415		5.58647	6.46124	6.42778		0.808688	1.68346	1.65		0.808688	1.68346	1.65
UN06	R	S2	UN		5.11111		9.9437	13.7441	67.8995		0.997548	1.13812	1.83187		6.21125	6.26455	6.02634		1.10014	1.15344	0.915226		1.10014	1.15344	0.915226
UN06	L	S2	UN		4.44444		5.23006	9.90718	40.7852		0.718507	0.99595	1.6105		4.20952	5.45077	5.23491		-0.234927	1.00633	0.790461		0.234927	1.00633	0.790461
UN01	R	S3	UN		3.55556		3.7588	5.83292	11.9296		0.575049	0.765886	1.07663		3.18041	4.13386	3.32616		-0.375145	0.578308	-0.229398		0.375145	0.578308	0.229398
UN01	L	S3	UN		4		5.23728	7.00571	18.1849		0.719105	0.845452	1.25971		4.21381	4.58931	3.98073		0.213812	0.589308	-0.0192665		0.213812	0.589308	0.0192665
UN02	R	S3	UN		4		4.08822	5.68627	20.1092		0.611534	0.754828	1.30339		3.44214	4.07057	4.13691		-0.557862	0.070565	0.136911		0.557862	0.070565	0.136911
UN02	L	S3	UN		3.11111		3.98573	6.84781	12.8242		0.600508	0.835552	1.10803		3.36304	4.53264	3.43843		0.251932	1.42152	0.327321		0.251932	1.42152	0.327321
UN03	R	S3	UN		1.77778		3.43465	5.54257	7.35896		0.535882	0.743711	0.866817		2.89944	4.00693	2.57603		1.12166	2.22916	0.798256		1.12166	2.22916	0.798256
UN03	L	S3	UN		3.33333		4.89362	7.34909	8.2166		0.689631	0.866234	0.914692		4.00237	4.70826	2.7472		0.669038	1.37493	-0.586132		0.669038	1.37493	0.586132
UN04	R	S3	UN		7.66667		20.2506	81.1358	483.729		1.30644	1.90921	2.6846		8.4271	10.6784	9.07509		0.760433	3.01171	1.40842		0.760433	3.01171	1.40842
UN04	L	S3	UN		4.44444		5.85267	7.94869	38.905		0.767354	0.900296	1.59001		4.55993	4.90324	5.16162		0.115482	0.458793	0.717176		0.115482	0.458793	0.717176
UN05	R	S3	UN		4.33333		6.22331	8.17128	25.0274		0.794021	0.91229	1.39842		4.75123	4.97189	4.47664		0.417896	0.638562	0.143305		0.417896	0.638562	0.143305
UN05	L	S3	UN		5.55556		11.084	12.913	65.6532		1.0447	1.11103	1.81726		6.54949	6.10948	5.9741		0.993931	0.553926	0.418545		0.993931	0.553926	0.418545
UN06	R	S3	UN		5.44444		8.26927	10.3387	50.8568		0.917467	1.01446	1.70635		5.63678	5.55675	5.57758		0.192337	0.112309	0.133137		0.192337	0.112309	0.133137
UN06	L	S3	UN		4.44444		6.21145	8.19251	32.4601		0.793193	0.913417	1.51135		4.74529	4.97835	4.88041		0.300845	0.533902	0.435963		0.300845	0.533902	0.435963
															Correlation coefficient ( R )
															0.973249	0.902975	0.953772
															0.694217	0.49427	0.911824
															0.949775	0.872976	0.965994

## Sheet: 6)FTM score
			Face tremor	Tongue tremor		Voice tremor	Head Tremor		Right Upper Extremity tremor			Left Upper Extremity tremor			Trunk Tremor		Right Lower Extremity tremor			Left Lower Extremity tremor			Hand Writing	Drawing A		Drawing B		Drawing C		Pouring		Speaking	Feeding other than liquids	Bringing liquids to mouth	Hygiene	Dressing	Writing	Working
	Age	FTM Score	Rest	Rest	Postural	ACT/INT	Rest	Postural	Rest	Postural	ACT/INT	Rest	Postural	ACT/INT	Rest	Postural	Rest	Postural	ACT/INT	Rest	Postural	ACT/INT		Right	Left	Right	Left	Right	Left	Right	Left
PD01	63	10	0	0	0	0	0	0	2	1	0	0	1	0	0	0	0	0	0	0	0	0	0	1	0	1	0	0	1	0	1	0	1	1	0	0	0	0
PD02	68	4	0	0	0	0	0	0	2	0	0	0	0	0	0	0	0	0	0	0	0	0	0	0	0	1	0	0	0	0	0	0	0	0	0	0	1	0
PD03	72	8	0	0	0	0	0	0	3	2	0	0	0	0	0	0	0	0	0	0	0	0	0	0	1	1	1	0	0	0	0	0	0	0	0	0	0	0
PD04	75	13	0	0	0	0	0	0	2	1	0	0	0	0	0	0	1	1	0	0	1	0	0	0	1	1	1	1	1	0	0	1	0	0	0	0	0	1
PD05	70	5	0	0	0	0	0	0	1	1	0	0	0	0	0	0	0	0	0	0	0	0	0	0	0	1	1	0	1	0	0	0	0	0	0	0	0	0
PD06	62	9	0	0	0	0	0	0	2	1	0	0	1	0	0	0	0	0	0	0	0	0	0	1	1	0	1	0	0	0	0	0	1	1	0	0	0	0
PD07	57	14	0	0	0	0	0	0	1	1	2	0	0	1	0	0	0	0	0	0	0	0	0	1	1	1	1	1	1	1	0	0	1	1	0	0	0	0
PD08	72	11	0	0	0	0	0	0	1	1	0	1	1	0	0	0	2	0	0	1	0	0	0	0	1	1	1	0	0	0	0	0	1	0	0	0	0	0
PD09	63	14	0	0	0	0	0	0	2	1	0	0	1	0	0	0	0	0	0	2	0	0	0	0	1	1	2	1	2	0	1	0	0	0	0	0	0	0
PD10	67	7	0	0	0	0	0	0	0	1	0	1	1	0	0	1	1	1	0	1	0	0	0	0	0	0	0	0	0	0	0	0	0	0	0	0	0	0
PD11	72	29	0	0	0	0	0	0	0	1	0	4	3	0	0	0	0	0	0	0	0	0	0	1	1	1	2	1	2	0	2	0	4	3	0	2	0	2
PD12	66	14	1	0	0	0	0	0	1	1	0	1	1	0	0	0	0	0	0	0	0	0	0	0	1	0	1	0	1	0	1	0	2	1	0	0	0	2
ET01	69	26	0	0	0	0	0	1	0	2	2	0	1	1	0	0	0	0	0	0	0	0	0	2	1	2	2	1	2	1	1	0	2	2	0	0	1	2
ET02	64	13	0	0	0	0	0	0	0	1	1	0	1	1	0	0	0	0	0	0	0	0	0	1	1	1	1	1	1	0	0	0	1	1	0	0	1	0
ET03	65	45	1	0	1	2	0	1	0	1	2	0	1	2	0	0	0	0	0	0	0	0	2	3	3	3	3	2	3	1	2	3	1	2	2	0	2	2
ET04	77	27	0	0	0	0	0	0	0	1	1	0	1	1	0	0	0	0	0	0	0	0	1	2	2	2	3	2	3	1	1	0	1	1	1	1	1	1
ET05	71	70	0	0	0	1	2	0	2	2	1	2	3	2	0	1	0	0	0	0	0	0	4	4	4	4	4	4	4	3	3	1	3	3	3	3	4	3
ET06	83	35	0	0	0	1	0	0	0	1	1	0	1	1	0	0	0	0	0	0	0	0	2	2	2	2	3	2	3	1	1	2	2	2	1	1	3	1
ET07	78	20	0	0	1	0	0	0	0	1	1	0	1	0	0	0	0	0	0	0	0	0	0	1	1	2	2	1	1	1	0	0	2	1	2	0	1	1
ET08	79	31	0	0	0	0	0	0	0	2	2	0	2	1	0	0	0	0	0	0	0	0	0	2	1	2	2	2	1	2	2	0	2	2	1	1	2	2
ET09	76	59	0	0	0	0	0	1	1	2	3	0	1	2	0	0	1	0	1	0	0	0	4	4	3	4	3	3	3	4	3	0	3	3	2	2	3	3
ET10	66	42	0	0	0	0	0	0	1	2	2	0	1	2	0	0	0	0	0	0	0	0	2	2	3	2	3	3	3	2	3	0	2	3	2	0	2	2
ET11	69	27	0	0	0	0	0	0	0	1	0	0	0	0	0	0	0	1	0	0	1	0	2	1	1	2	1	2	1	3	1	0	1	3	1	0	3	2
ET12	70	24	0	0	0	0	0	0	0	1	1	0	1	1	0	0	0	0	0	0	0	0	2	1	1	2	2	1	2	2	1	0	1	1	1	0	2	1
UN01	62	13	0	0	0	0	0	1	0	1	1	0	1	1	0	0	0	0	0	0	0	0	0	1	1	1	1	1	0	0	1	0	1	1	0	0	0	0
UN02	61	13	0	0	0	0	0	0	1	1	0	0	1	0	0	0	0	0	0	0	0	0	0	1	0	1	1	1	0	1	0	0	1	1	0	0	1	2
UN03	73	15	0	0	0	1	0	0	0	1	0	0	1	1	0	0	0	0	0	0	0	0	0	1	1	1	1	1	1	1	1	1	1	1	0	0	0	0
UN04	62	51	0	0	0	0	0	0	0	3	2	0	0	2	0	0	1	1	0	1	0	0	3	3	2	3	2	3	2	4	3	0	3	3	3	1	3	3
UN05	76	28	0	0	0	0	0	0	1	1	0	1	1	1	0	0	0	0	0	0	0	1	0	1	2	1	2	1	2	1	2	0	2	2	1	2	1	2
UN06	74	31	0	0	0	0	0	0	0	1	1	0	1	1	0	0	1	0	0	1	0	0	1	1	2	2	3	1	2	1	1	0	2	3	2	1	2	1

## Sheet: 7) velocity
ID	ID	Test	Type	Velocity (mm/s)	Test	Type	Velocity (mm/s)	Test	Type	Velocity (mm/s)
2	PD01	S1	PD	51.7507	S2	PD	145.858	S3	PD	34.0762
3	PD02	S1	PD	10.6039	S2	PD	54.0984	S3	PD	28.306
8	PD03	S1	PD	10.9957	S2	PD	17.1142	S3	PD	27.8929
10	PD04	S1	PD	11.2691	S2	PD	40.4249	S3	PD	30.9198
16	PD05	S1	PD	13.3942	S2	PD	36.3888	S3	PD	24.9207
17	PD06	S1	PD	16.922	S2	PD	30.7138	S3	PD	28.8107
19	PD07	S1	PD	9.82819	S2	PD	43.3363	S3	PD	29.2952
21	PD08	S1	PD	12.628	S2	PD	22.5553	S3	PD	25.6825
26	PD09	S1	PD	24.2488	S2	PD	28.9079	S3	PD	27.6697
27	PD10	S1	PD	24.5645	S2	PD	67.4277	S3	PD	32.5734
28	PD11	S1	PD	19.5544	S2	PD	34.0225	S3	PD	32.3173
34	PD12	S1	PD	18.6386	S2	PD	43.7589	S3	PD	28.2734
	ET01	S1	ET	59.5886	S2	ET	124.669	S3	ET	30.9744
	ET02	S1	ET	18.5025	S2	ET	44.4439	S3	ET	31.4639
	ET03	S1	ET	38.1287	S2	ET	97.4706	S3	ET	46.752
	ET04	S1	ET	18.7612	S2	ET	81.8229	S3	ET	32.6127
	ET05	S1	ET	45.9949	S2	ET	63.2358	S3	ET	50.4521
	ET06	S1	ET	41.4757	S2	ET	78.6314	S3	ET	35.4018
	ET07	S1	ET	17.1005	S2	ET	27.0885	S3	ET	32.0719
	ET08	S1	ET	36.6773	S2	ET	58.0705	S3	ET	96.9867
	ET09	S1	ET	44.86	S2	ET	56.3479	S3	ET	44.66
	ET10	S1	ET	32.6302	S2	ET	70.835	S3	ET	34.8235
	ET11	S1	ET	54.8509	S2	ET	65.3649	S3	ET	29.9531
	ET12	S1	ET	14.3484	S2	ET	15.3638	S3	ET	30.589
	ET01
	ET02
	ET03
	ET04
	ET05
	ET06
	ET07
	ET08
	ET09
	ET10
	ET11
	ET12
